# Supplementary material for: Phylogeography of Arenaria balearica L. (Caryophyllaceae): evolutionary history of a disjunct endemic from the Western Mediterranean continental islands
Source: PeerJ. 2016 Nov 3;4:e2618. doi: 10.7717/peerj.2618 (PMC5101623; doi:10.7717/peerj.2618)
Supplement: Data S2 — MatK.fasta file : Sequences corresponding to psbA-3’trnK-matK (Shaw et al., 2005); Rps16.fasta file: Sequences corresponding to Rps16 (Shaw et al., 2005); TabC and TabF files: Sequences corresponding to trnL-trnF (Taberlet et al., 1991). [file peerj-04-2618-s002.zip]

Archive with 4 entries (4 files):
- MatK.fasta
- Rps16.fasta
- TabC.fasta
- TabF.fasta
