# Supplementary material for: Phylogeography of Arenaria balearica L. (Caryophyllaceae): evolutionary history of a disjunct endemic from the Western Mediterranean continental islands
Source: PeerJ. 2016 Nov 3;4:e2618. doi: 10.7717/peerj.2618 (PMC5101623; doi:10.7717/peerj.2618)
Supplement: Data S2 — MatK.fasta file : Sequences corresponding to psbA-3’trnK-matK (Shaw et al., 2005); Rps16.fasta file: Sequences corresponding to Rps16 (Shaw et al., 2005); TabC and TabF files: Sequences corresponding to trnL-trnF (Taberlet et al., 1991). [file peerj-04-2618-s002.zip › Rps16.fasta]

>01_01 
CGTATAGGAAGTTTTCTCCTCGTACGGCTCGAGAAAAAATGATTCAAAATTATATCAATATAAATTCGAATGACCAATTAACTAAGTCCATAAAATCATCAAATGAAATTAAACTCAGAATTAAGCCCTTGTTTCCTCAAAAAATCATTTGTATACTCATAACTCAAGTTTAATAATTTTCAAATAGCTCAAAAAGGAAAAAATCCTTTGGTATTTATCATTTATTGAGCAGTCTCAAATACCCTTTGTTGTGTCTCCTTTAGAATCCAAATAAAATTTTTGCGACAATTAAAAATAAAAAGAGTATTTCCTTGTTCCGGAAGCCTTTATCTTGTTTTTTGAATCATTAGGTTTAAACATTACTTCGTTGATTTTTTATCCTTTCAAAAATGGTAGCAACATCCCCTTTTGTTAGTTATTTATCTCAAAGAATCTAATCATATGAACAGCGGATTTCCGCACGATATATGATATATATAAATAAATTTTATCAAAAAGATAACTTACGAAGTTGTTCGAACTTATTCTTTTGATTGACACTAACCCTAGACCCCTCTCCCTTGAGAAATACTTTCTACTCGAGCTCCATCATATAATCTTTCCATTACACCCCAACAAACCTAGTTCGAGTGAAATAGAGCAAAAGATGTCGAGTCAAGAGCATCCTTATATTAGAGA-ATGGTGGATATAAGAATCCACAACA
>01_02 
CGTATAGGAAGTTTTCTCCTCGTACGGCTCGAGAAAAAATGATTCAAAATTATATCAATATAAATTCGAATGACCAATTAACTAAGTCCATAAAATCATCAAATGAAATTAAACTCAGAATTAAGCCCTTGTTTCCTCAAAAAATCATTTGTATACTCATAACTCAAGTTTAATAATTTTCAAATAGCTCAAAAAGGAAAAAATCCTTTGGTATTTATCATTTATTGAGCAGTCTCAAATACCCTTTGTTGTGTCTCCTTTAGAATCCAAATAAAATTTTTGCGACAATTAAAAATAAAAAGAGTATTTCCTTGTTCCGGAAGCCTTTATCTTGTTTTTTGAATCATTAGGTTTAAACATTACTTCGTTGATTTTTTATCCTTTCAAAAATGGTAGCAACATCCCCTTTTGTTAGTTATTTATCTCAAAGAATCTAATCATATGAACAGCGGATTTCCGCACGATATATGATATATATAAATAAATTTTATCAAAAAGATAACTTACGAAGTTGTTCGAACTTATTCTTTTGATTGACACTAACCCTAGACCCCTCTCCCTTGAGAAATACTTTCTACTCGAGCTCCATCATATAATCTTTCCATTACACCCCAACAAACCTAGTTCGAGTGAAATAGAGCAAAAGATGTCGAGTCAAGAGCATCCTTATATTAGAGAAATGGTGGATATAAGAATCCACAACA
>01_03 
CGTATAGGAAGTTTTCTCCTCGTACGGCTCGAGAAAAAATGATTCAAAATTATATCAATATAAATTCGAATGACCAATTAACTAAGTCCATAAAATCATCAAATGAAATTAAACTCAGAATTAAGCCCTTGTTTCCTCAAAAAATCATTTGTATACTCATAACTCAAGTTTAATAATTTTCAAATAGCTCAAAAAGGAAAAAATCCTTTGGTATTTATCATTTATTGAGCAGTCTCAAATACCCTTTGTTGTGTCTCCTTTAGAATCCAAATAAAATTTTTGCGACAATTAAAAATAAAAAGAGTATTTCCTTGTTCCGGAAGCCTTTATCTTGTTTTTTGAATCATTAGGTTTAAACATTACTTCGTTGATTTTTTATCCTTTCAAAAATGGTAGCAACATCCCCTTTTGTTAGTTATTTATCTCAAAGAATCTAATCATATGAACAGCGGATTTCCGCACGATATATGATATATATAAATAAATTTTATCAAAAAGATAACTTACGAAGTTGTTCGAACTTATTCTTTTGATTGACACTAACCCTAGACCCCTCTCCCTTGAGAAATACTTTCTACTCGAGCTCCATCATATAATCTTTCCATTACACCCCAACAAACCTAGTTCGAGTGAAATAGAGCAAAAGATGTCGAGTCAAGAGCATCCTTATATTAGAGA-ATGGTGGATATAAGAATCCACAACA
>01_04 
CGTATAGGAAGTTTTCTCCTCGTACGGCTCGAGAAAAAATGATTCAAAATTATATCAATATAAATTCGAATGACCAATTAACTAAGTCCATAAAATCATCAAATGAAATTAAACTCAGAATTAAGCCCTTGTTTCCTCAAAAAATCATTTGTATACTCATAACTCAAGTTTAATAATTTTCAAATAGCTCAAAAAGGAAAAAATCCTTTGGTATTTATCATTTATTGAGCAGTCTCAAATACCCTTTGTTGTGTCTCCTTTAGAATCCAAATAAAATTTTTGCGACAATTAAAAATAAAAAGAGTATTTCCTTGTTCCGGAAGCCTTTATCTTGTTTTTTGAATCATTAGGTTTAAACATTACTTCGTTGATTTTTTATCCTTTCAAAAATGGTAGCAACATCCCCTTTTGTTAGTTATTTATCTCAAAGAATCTAATCATATGAACAGCGGATTTCCGCACGATATATGATATATATAAATAAATTTTATCAAAAAGATAACTTACGAAGTTGTTCGAACTTATTCTTTTGATTGACACTAACCCTAGACCCCTCTCCCTTGAGAAATACTTTCTACTCGAGCTCCATCATATAATCTTTCCATTACACCCCAACAAACCTAGTTCGAGTGAAATAGAGCAAAAGATGTCGAGTCAAGAGCATCCTTATATTAGAGA-ATGGTGGATATAAGAATCCACAACA
>01_05 
CGTATAGGAAGTTTTCTCCTCGTACGGCTCGAGAAAAAATGATTCAAAATTATATCAATATAAATTCGAATGACCAATTAACTAAGTCCATAAAATCATCAAATGAAATTAAACTCAGAATTAAGCCCTTGTTTCCTCAAAAAATCATTTGTATACTCATAACTCAAGTTTAATAATTTTCAAATAGCTCAAAAAGGAAAAAATCCTTTGGTATTTATCATTTATTGAGCAGTCTCAAATACCCTTTGTTGTGTCTCCTTTAGAATCCAAATAAAATTTTTGCGACAATTAAAAATAAAAAGAGTATTTCCTTGTTCCGGAAGCCTTTATCTTGTTTTTTGAATCATTAGGTTTAAACATTACTTCGTTGATTTTTTATCCTTTCAAAAATGGTAGCAACATCCCCTTTTGTTAGTTATTTATCTCAAAGAATCTAATCATATGAACAGCGGATTTCCGCACGATATATGATATATATAAATAAATTTTATCAAAAAGATAACTTACGAAGTTGTTCGAACTTATTCTTTTGATTGACACTAACCCTAGACCCCTCTCCCTTGAGAAATACTTTCTACTCGAGCTCCATCATATAATCTTTCCATTACACCCCAACAAACCTAGTTCGAGTGAAATAGAGCAAAAGATGTCGAGTCAAGAGCATCCTTATATTAGAGA-ATGGTGGATATAAGAATCCACAACA
>01_06 
CGTATAGGAAGTTTTCTCCTCGTACGGCTCGAGAAAAAATGATTCAAAATTATATCAATATAAATTCGAATGACCAATTAACTAAGTCCATAAAATCATCAAATGAAATTAAACTCAGAATTAAGCCCTTGTTTCCTCAAAAAATCATTTGTATACTCATAACTCAAGTTTAATAATTTTCAAATAGCTCAAAAAGGAAAAAATCCTTTGGTATTTATCATTTATTGAGCAGTCTCAAATACCCTTTGTTGTGTCTCCTTTAGAATCCAAATAAAATTTTTGCGACAATTAAAAATAAAAAGAGTATTTCCTTGTTCCGGAAGCCTTTATCTTGTTTTTTGAATCATTAGGTTTAAACATTACTTCGTTGATTTTTTATCCTTTCAAAAATGGTAGCAACATCCCCTTTTGTTAGTTATTTATCTCAAAGAATCTAATCATATGAACAGCGGATTTCCGCACGATATATGATATATATAAATAAATTTTATCAAAAAGATAACTTACGAAGTTGTTCGAACTTATTCTTTTGATTGACACTAACCCTAGACCCCTCTCCCTTGAGAAATACTTTCTACTCGAGCTCCATCATATAATCTTTCCATTACACCCCAACAAACCTAGTTCGAGTGAAATAGAGCAAAAGATGTCGAGTCAAGAGCATCCTTATATTAGAGA-ATGGTGGATATAAGAATCCACAACA
>01_07 
CGTATAGGAAGTTTTCTCCTCGTACGGCTCGAGAAAAAATGATTCAAAATTATATCAATATAAATTCGAATGACCAATTAACTAAGTCCATAAAATCATCAAATGAAATTAAACTCAGAATTAAGCCCTTGTTTCCTCAAAAAATCATTTGTATACTCATAACTCAAGTTTAATAATTTTCAAATAGCTCAAAAAGGAAAAAATCCTTTGGTATTTATCATTTATTGAGCAGTCTCAAATACCCTTTGTTGTGTCTCCTTTAGAATCCAAATAAAATTTTTGCGACAATTAAAAATAAAAAGAGTATTTCCTTGTTCCGGAAGCCTTTATCTTGTTTTTTGAATCATTAGGTTTAAACATTACTTCGTTGATTTTTTATCCTTTCAAAAATGGTAGCAACATCCCCTTTTGTTAGTTATTTATCTCAAAGAATCTAATCATATGAACAGCGGATTTCCGCACGATATATGATATATATAAATAAATTTTATCAAAAAGATAACTTACGAAGTTGTTCGAACTTATTCTTTTGATTGACACTAACCCTAGACCCCTCTCCCTTGAGAAATACTTTCTACTCGAGCTCCATCATATAATCTTTCCATTACACCCCAACAAACCTAGTTCGAGTGAAATAGAGCAAAAGATGTCGAGTCAAGAGCATCCTTATATTAGAGA-ATGGTGGATATAAGAATCCACAACA
>01_08 
CGTATAGGAAGTTTTCTCCTCGTACGGCTCGAGAAAAAATGATTCAAAATTATATCAATATAAATTCGAATGACCAATTAACTAAGTCCATAAAATCATCAAATGAAATTAAACTCAGAATTAAGCCCTTGTTTCCTCAAAAAATCATTTGTATACTCATAACTCAAGTTTAATAATTTTCAAATAGCTCAAAAAGGAAAAAATCCTTTGGTATTTATCATTTATTGAGCAGTCTCAAATACCCTTTGTTGTGTCTCCTTTAGAATCCAAATAAAATTTTTGCGACAATTAAAAATAAAAAGAGTATTTCCTTGTTCCGGAAGCCTTTATCTTGTTTTTTGAATCATTAGGTTTAAACATTACTTCGTTGATTTTTTATCCTTTCAAAAATGGTAGCAACATCCCCTTTTGTTAGTTATTTATCTCAAAGAATCTAATCATATGAACAGCGGATTTCCGCACGATATATGATATATATAAATAAATTTTATCAAAAAGATAACTTACGAAGTTGTTCGAACTTATTCTTTTGATTGACACTAACCCTAGACCCCTCTCCCTTGAGAAATACTTTCTACTCGAGCTCCATCATATAATCTTTCCATTACACCCCAACAAACCTAGTTCGAGTGAAATAGAGCAAAAGATGTCGAGTCAAGAGCATCCTTATATTAGAGA-ATGGTGGATATAAGAATCCACAACA
>01_09 
CGTATAGGAAGTTTTCTCCTCGTACGGCTCGAGAAAAAATGATTCAAAATTATATCAATATAAATTCGAATGACCAATTAACTAAGTCCATAAAATCATCAAATGAAATTAAACTCAGAATTAAGCCCTTGTTTCCTCAAAAAATCATTTGTATACTCATAACTCAAGTTTAATAATTTTCAAATAGCTCAAAAAGGAAAAAATCCTTTGGTATTTATCATTTATTGAGCAGTCTCAAATACCCTTTGTTGTGTCTCCTTTAGAATCCAAATAAAATTTTTGCGACAATTAAAAATAAAAAGAGTATTTCCTTGTTCCGGAAGCCTTTATCTTGTTTTTTGAATCATTAGGTTTAAACATTACTTCGTTGATTTTTTATCCTTTCAAAAATGGTAGCAACATCCCCTTTTGTTAGTTATTTATCTCAAAGAATCTAATCATATGAACAGCGGATTTCCGCACGATATATGATATATATAAATAAATTTTATCAAAAAGATAACTTACGAAGTTGTTCGAACTTATTCTTTTGATTGACACTAACCCTAGACCCCTCTCCCTTGAGAAATACTTTCTACTCGAGCTCCATCATATAATCTTTCCATTACACCCCAACAAACCTAGTTCGAGTGAAATAGAGCAAAAGATGTCGAGTCAAGAGCATCCTTATATTAGAGA-ATGGTGGATATAAGAATCCACAACA
>01_10 
CGTATAGGAAGTTTTCTCCTCGTACGGCTCGAGAAAAAATGATTCAAAATTATATCAATATAAATTCGAATGACCAATTAACTAAGTCCATAAAATCATCAAATGAAATTAAACTCAGAATTAAGCCCTTGTTTCCTCAAAAAATCATTTGTATACTCATAACTCAAGTTTAATAATTTTCAAATAGCTCAAAAAGGAAAAAATCCTTTGGTATTTATCATTTATTGAGCAGTCTCAAATACCCTTTGTTGTGTCTCCTTTAGAATCCAAATAAAATTTTTGCGACAATTAAAAATAAAAAGAGTATTTCCTTGTTCCGGAAGCCTTTATCTTGTTTTTTGAATCATTAGGTTTAAACATTACTTCGTTGATTTTTTATCCTTTCAAAAATGGTAGCAACATCCCCTTTTGTTAGTTATTTATCTCAAAGAATCTAATCATATGAACAGCGGATTTCCGCACGATATATGATATATATAAATAAATTTTATCAAAAAGATAACTTACGAAGTTGTTCGAACTTATTCTTTTGATTGACACTAACCCTAGACCCCTCTCCCTTGAGAAATACTTTCTACTCGAGCTCCATCATATAATCTTTCCATTACACCCCAACAAACCTAGTTCGAGTGAAATAGAGCAAAAGATGTCGAGTCAAGAGCATCCTTATATTAGAGA-ATGGTGGATATAAGAATCCACAACA
>01_12 
CGTATAGGAAGTTTTCTCCTCGTACGGCTCGAGAAAAAATGATTCAAAATTATATCAATATAAATTCGAATGACCAATTAACTAAGTCCATAAAATCATCAAATGAAATTAAACTCAGAATTAAGCCCTTGTTTCCTCAAAAAATCATTTGTATACTCATAACTCAAGTTTAATAATTTTCAAATAGCTCAAAAAGGAAAAAATCCTTTGGTATTTATCATTTATTGAGCAGTCTCAAATACCCTTTGTTGTGTCTCCTTTAGAATCCAAATAAAATTTTTGCGACAATTAAAAATAAAAAGAGTATTTCCTTGTTCCGGAAGCCTTTATCTTGTTTTTTGAATCATTAGGTTTAAACATTACTTCGTTGATTTTTTATCCTTTCAAAAATGGTAGCAACATCCCCTTTTGTTAGTTATTTATCTCAAAGAATCTAATCATATGAACAGCGGATTTCCGCACGATATATGATATATATAAATAAATTTTATCAAAAAGATAACTTACGAAGTTGTTCGAACTTATTCTTTTGATTGACACTAACCCTAGACCCCTCTCCCTTGAGAAATACTTTCTACTCGAGCTCCATCATATAATCTTTCCATTACACCCCAACAAACCTAGTTCGAGTGAAATAGAGCAAAAGATGTCGAGTCAAGAGCATCCTTATATTAGAGA-ATGGTGGATATAAGAATCCACAACA
>01_15 
CGTATAGGAAGTTTTCTCCTCGTACGGCTCGAGAAAAAATGATTCAAAATTATATCAATATAAATTCGAATGACCAATTAACTAAGTCCATAAAATCATCAAATGAAATTAAACTCAGAATTAAGCCCTTGTTTCCTCAAAAAATCATTTGTATACTCATAACTCAAGTTTAATAATTTTCAAATAGCTCAAAAAGGAAAAAATCCTTTGGTATTTATCATTTATTGAGCAGTCTCAAATACCCTTTGTTGTGTCTCCTTTAGAATCCAAATAAAATTTTTGCGACAATTAAAAATAAAAAGAGTATTTCCTTGTTCCGGAAGCCTTTATCTTGTTTTTTGAATCATTAGGTTTAAACATTACTTCGTTGATTTTTTATCCTTTCAAAAATGGTAGCAACATCCCCTTTTGTTAGTTATTTATCTCAAAGAATCTAATCATATGAACAGCGGATTTCCGCACGATATATGATATATATAAATAAATTTTATCAAAAAGATAACTTACGAAGTTGTTCGAACTTATTCTTTTGATTGACACTAACCCTAGACCCCTCTCCCTTGAGAAATACTTTCTACTCGAGCTCCATCATATAATCTTTCCATTACACCCCAACAAACCTAGTTCGAGTGAAATAGAGCAAAAGATGTCGAGTCAAGAGCATCCTTATATTAGAGA-ATGGTGGATATAAGAATCCACAACA
>02_01 
CGTATAGGAAGTTTTCTCCTCGTACGGCTCGAGAAAAAATGATTCAAAATTATATCAATATAAATTCGAATGACCAATTAACTAAGTCCATAAAATCATCAAATGAAATTAAACTCAGAATTAAGCCCTTGTTTCCTCAAAAAATCATTTGTATACTCATAACTCAAGTTTAATAATTTTCAAATAGCTCAAAAAGGAAAAAATCCTTTGGTATTTATCATTTATTGAGCAGTCTCAAATACCCTTTGTTGTGTCTCCTTTAGAATCCAAATAAAATTTTTGCGACAATTAAAAATAAAAAGAGTATTTCCTTGTTCCGGAAGCCTTTATCTTGTTTTTTGAATCATTAGGTTTAAACATTACTTCGTTGATTTTTTATCCTTTCAAAAATGGTAGCAACATCCCCTTTTGTTAGTTATTTATCTCAAAGAATCTAATCATATGAACAGCGGATTTCCGCACGATATATGATATATATAAATAAATTTTATCAAAAAGATAACTTACGAAGTTGTTCGAACTTATTCTTTTGATTGACACTAACCCTAGACCCCTCTCCCTTGAGAAATACTTTCTACTCGAGCTCCATCATATAATCTTTCCATTACACCCCAACAAACCTAGTTCGAGTGAAATAGAGCAAAAGATGTCGAGTCAAGAGCATCCTTATATTAGAGA-ATGGTGGATATAAGAATCCACAACA
>02_02 
CGTATAGGAAGTTTTCTCCTCGTACGGCTCGAGAAAAAATGATTCAAAATTATATCAATATAAATTCGAATGACCAATTAACTAAGTCCATAAAATCATCAAATGAAATTAAACTCAGAATTAAGCCCTTGTTTCCTCAAAAAATCATTTGTATACTCATAACTCAAGTTTAATAATTTTCAAATAGCTCAAAAAGGAAAAAATCCTTTGGTATTTATCATTTATTGAGCAGTCTCAAATACCCTTTGTTGTGTCTCCTTTAGAATCCAAATAAAATTTTTGCGACAATTAAAAATAAAAAGAGTATTTCCTTGTTCCGGAAGCCTTTATCTTGTTTTTTGAATCATTAGGTTTAAACATTACTTCGTTGATTTTTTATCCTTTCAAAAATGGTAGCAACATCCCCTTTTGTTAGTTATTTATCTCAAAGAATCTAATCATATGAACAGCGGATTTCCGCACGATATATGATATATATAAATAAATTTTATCAAAAAGATAACTTACGAAGTTGTTCGAACTTATTCTTTTGATTGACACTAACCCTAGACCCCTCTCCCTTGAGAAATACTTTCTACTCGAGCTCCATCATATAATCTTTCCATTACACCCCAACAAACCTAGTTCGAGTGAAATAGAGCAAAAGATGTCGAGTCAAGAGCATCCTTATATTAGAGA-ATGGTGGATATAAGAATCCACAACA
>02_03 
CGTATAGGAAGTTTTCTCCTCGTACGGCTCGAGAAAAAATGATTCAAAATTATATCAATATAAATTCGAATGACCAATTAACTAAGTCCATAAAATCATCAAATGAAATTAAACTCAGAATTAAGCCCTTGTTTCCTCAAAAAATCATTTGTATACTCATAACTCAAGTTTAATAATTTTCAAATAGCTCAAAAAGGAAAAAATCCTTTGGTATTTATCATTTATTGAGCAGTCTCAAATACCCTTTGTTGTGTCTCCTTTAGAATCCAAATAAAATTTTTGCGACAATTAAAAATAAAAAGAGTATTTCCTTGTTCCGGAAGCCTTTATCTTGTTTTTTGAATCATTAGGTTTAAACATTACTTCGTTGATTTTTTATCCTTTCAAAAATGGTAGCAACATCCCCTTTTGTTAGTTATTTATCTCAAAGAATCTAATCATATGAACAGCGGATTTCCGCACGATATATGATATATATAAATAAATTTTATCAAAAAGATAACTTACGAAGTTGTTCGAACTTATTCTTTTGATTGACACTAACCCTAGACCCCTCTCCCTTGAGAAATACTTTCTACTCGAGCTCCATCATATAATCTTTCCATTACACCCCAACAAACCTAGTTCGAGTGAAATAGAGCAAAAGATGTCGAGTCAAGAGCATCCTTATATTAGAGA-ATGGTGGATATAAGAATCCACAACA
>02_04 
CGTATAGGAAGTTTTCTCCTCGTACGGCTCGAGAAAAAATGATTCAAAATTATATCAATATAAATTCGAATGACCAATTAACTAAGTCCATAAAATCATCAAATGAAATTAAACTCAGAATTAAGCCCTTGTTTCCTCAAAAAATCATTTGTATACTCATAACTCAAGTTTAATAATTTTCAAATAGCTCAAAAAGGAAAAAATCCTTTGGTATTTATCATTTATTGAGCAGTCTCAAATACCCTTTGTTGTGTCTCCTTTAGAATCCAAATAAAATTTTTGCGACAATTAAAAATAAAAAGAGTATTTCCTTGTTCCGGAAGCCTTTATCTTGTTTTTTGAATCATTAGGTTTAAACATTACTTCGTTGATTTTTTATCCTTTCAAAAATGGTAGCAACATCCCCTTTTGTTAGTTATTTATCTCAAAGAATCTAATCATATGAACAGCGGATTTCCGCACGATATATGATATATATAAATAAATTTTATCAAAAAGATAACTTACGAAGTTGTTCGAACTTATTCTTTTGATTGACACTAACCCTAGACCCCTCTCCCTTGAGAAATACTTTCTACTCGAGCTCCATCATATAATCTTTCCATTACACCCCAACAAACCTAGTTCGAGTGAAATAGAGCAAAAGATGTCGAGTCAAGAGCATCCTTATATTAGAGA-ATGGTGGATATAAGAATCCACAACA
>02_05 
CGTATAGGAAGTTTTCTCCTCGTACGGCTCGAGAAAAAATGATTCAAAATTATATCAATATAAATTCGAATGACCAATTAACTAAGTCCATAAAATCATCAAATGAAATTAAACTCAGAATTAAGCCCTTGTTTCCTCAAAAAATCATTTGTATACTCATAACTCAAGTTTAATAATTTTCAAATAGCTCAAAAAGGAAAAAATCCTTTGGTATTTATCATTTATTGAGCAGTCTCAAATACCCTTTGTTGTGTCTCCTTTAGAATCCAAATAAAATTTTTGCGACAATTAAAAATAAAAAGAGTATTTCCTTGTTCCGGAAGCCTTTATCTTGTTTTTTGAATCATTAGGTTTAAACATTACTTCGTTGATTTTTTATCCTTTCAAAAATGGTAGCAACATCCCCTTTTGTTAGTTATTTATCTCAAAGAATCTAATCATATGAACAGCGGATTTCCGCACGATATATGATATATATAAATAAATTTTATCAAAAAGATAACTTACGAAGTTGTTCGAACTTATTCTTTTGATTGACACTAACCCTAGACCCCTCTCCCTTGAGAAATACTTTCTACTCGAGCTCCATCATATAATCTTTCCATTACACCCCAACAAACCTAGTTCGAGTGAAATAGAGCAAAAGATGTCGAGTCAAGAGCATCCTTATATTAGAGA-ATGGTGGATATAAGAATCCACAACA
>02_06 
CGTATAGGAAGTTTTCTCCTCGTACGGCTCGAGAAAAAATGATTCAAAATTATATCAATATAAATTCGAATGACCAATTAACTAAGTCCATAAAATCATCAAATGAAATTAAACTCAGAATTAAGCCCTTGTTTCCTCAAAAAATCATTTGTATACTCATAACTCAAGTTTAATAATTTTCAAATAGCTCAAAAAGGAAAAAATCCTTTGGTATTTATCATTTATTGAGCAGTCTCAAATACCCTTTGTTGTGTCTCCTTTAGAATCCAAATAAAATTTTTGCGACAATTAAAAATAAAAAGAGTATTTCCTTGTTCCGGAAGCCTTTATCTTGTTTTTTGAATCATTAGGTTTAAACATTACTTCGTTGATTTTTTATCCTTTCAAAAATGGTAGCAACATCCCCTTTTGTTAGTTATTTATCTCAAAGAATCTAATCATATGAACAGCGGATTTCCGCACGATATATGATATATATAAATAAATTTTATCAAAAAGATAACTTACGAAGTTGTTCGAACTTATTCTTTTGATTGACACTAACCCTAGACCCCTCTCCCTTGAGAAATACTTTCTACTCGAGCTCCATCATATAATCTTTCCATTACACCCCAACAAACCTAGTTCGAGTGAAATAGAGCAAAAGATGTCGAGTCAAGAGCATCCTTATATTAGAGA-ATGGTGGATATAAGAATCCACAACA
>02_07 
CGTATAGGAAGTTTTCTCCTCGTACGGCTCGAGAAAAAATGATTCAAAATTATATCAATATAAATTCGAATGACCAATTAACTAAGTCCATAAAATCATCAAATGAAATTAAACTCAGAATTAAGCCCTTGTTTCCTCAAAAAATCATTTGTATACTCATAACTCAAGTTTAATAATTTTCAAATAGCTCAAAAAGGAAAAAATCCTTTGGTATTTATCATTTATTGAGCAGTCTCAAATACCCTTTGTTGTGTCTCCTTTAGAATCCAAATAAAATTTTTGCGACAATTAAAAATAAAAAGAGTATTTCCTTGTTCCGGAAGCCTTTATCTTGTTTTTTGAATCATTAGGTTTAAACATTACTTCGTTGATTTTTTATCCTTTCAAAAATGGTAGCAACATCCCCTTTTGTTAGTTATTTATCTCAAAGAATCTAATCATATGAACAGCGGATTTCCGCACGATATATGATATATATAAATAAATTTTATCAAAAAGATAACTTACGAAGTTGTTCGAACTTATTCTTTTGATTGACACTAACCCTAGACCCCTCTCCCTTGAGAAATACTTTCTACTCGAGCTCCATCATATAATCTTTCCATTACACCCCAACAAACCTAGTTCGAGTGAAATAGAGCAAAAGATGTCGAGTCAAGAGCATCCTTATATTAGAGA-ATGGTGGATATAAGAATCCACAACA
>02_08 
CGTATAGGAAGTTTTCTCCTCGTACGGCTCGAGAAAAAATGATTCAAAATTATATCAATATAAATTCGAATGACCAATTAACTAAGTCCATAAAATCATCAAATGAAATTAAACTCAGAATTAAGCCCTTGTTTCCTCAAAAAATCATTTGTATACTCATAACTCAAGTTTAATAATTTTCAAATAGCTCAAAAAGGAAAAAATCCTTTGGTATTTATCATTTATTGAGCAGTCTCAAATACCCTTTGTTGTGTCTCCTTTAGAATCCAAATAAAATTTTTGCGACAATTAAAAATAAAAAGAGTATTTCCTTGTTCCGGAAGCCTTTATCTTGTTTTTTGAATCATTAGGTTTAAACATTACTTCGTTGATTTTTTATCCTTTCAAAAATGGTAGCAACATCCCCTTTTGTTAGTTATTTATCTCAAAGAATCTAATCATATGAACAGCGGATTTCCGCACGATATATGATATATATAAATAAATTTTATCAAAAAGATAACTTACGAAGTTGTTCGAACTTATTCTTTTGATTGACACTAACCCTAGACCCCTCTCCCTTGAGAAATACTTTCTACTCGAGCTCCATCATATAATCTTTCCATTACACCCCAACAAACCTAGTTCGAGTGAAATAGAGCAAAAGATGTCGAGTCAAGAGCATCCTTATATTAGAGA-ATGGTGGATATAAGAATCCACAACA
>02_09 
CGTATAGGAAGTTTTCTCCTCGTACGGCTCGAGAAAAAATGATTCAAAATTATATCAATATAAATTCGAATGACCAATTAACTAAGTCCATAAAATCATCAAATGAAATTAAACTCAGAATTAAGCCCTTGTTTCCTCAAAAAATCATTTGTATACTCATAACTCAAGTTTAATAATTTTCAAATAGCTCAAAAAGGAAAAAATCCTTTGGTATTTATCATTTATTGAGCAGTCTCAAATACCCTTTGTTGTGTCTCCTTTAGAATCCAAATAAAATTTTTGCGACAATTAAAAATAAAAAGAGTATTTCCTTGTTCCGGAAGCCTTTATCTTGTTTTTTGAATCATTAGGTTTAAACATTACTTCGTTGATTTTTTATCCTTTCAAAAATGGTAGCAACATCCCCTTTTGTTAGTTATTTATCTCAAAGAATCTAATCATATGAACAGCGGATTTCCGCACGATATATGATATATATAAATAAATTTTATCAAAAAGATAACTTACGAAGTTGTTCGAACTTATTCTTTTGATTGACACTAACCCTAGACCCCTCTCCCTTGAGAAATACTTTCTACTCGAGCTCCATCATATAATCTTTCCATTACACCCCAACAAACCTAGTTCGAGTGAAATAGAGCAAAAGATGTCGAGTCAAGAGCATCCTTATATTAGAGA-ATGGTGGATATAAGAATCCACAACA
>02_20 
CGTATAGGAAGTTTTCTCCTCGTACGGCTCGAGAAAAAATGATTCAAAATTATATCAATATAAATTCGAATGACCAATTAACTAAGTCCATAAAATCATCAAATGAAATTAAACTCAGAATTAAGCCCTTGTTTCCTCAAAAAATCATTTGTATACTCATAACTCAAGTTTAATAATTTTCAAATAGCTCAAAAAGGAAAAAATCCTTTGGTATTTATCATTTATTGAGCAGTCTCAAATACCCTTTGTTGTGTCTCCTTTAGAATCCAAATAAAATTTTTGCGACAATTAAAAATAAAAAGAGTATTTCCTTGTTCCGGAAGCCTTTATCTTGTTTTTTGAATCATTAGGTTTAAACATTACTTCGTTGATTTTTTATCCTTTCAAAAATGGTAGCAACATCCCCTTTTGTTAGTTATTTATCTCAAAGAATCTAATCATATGAACAGCGGATTTCCGCACGATATATGATATATATAAATAAATTTTATCAAAAAGATAACTTACGAAGTTGTTCGAACTTATTCTTTTGATTGACACTAACCCTAGACCCCTCTCCCTTGAGAAATACTTTCTACTCGAGCTCCATCATATAATCTTTCCATTACACCCCAACAAACCTAGTTCGAGTGAAATAGAGCAAAAGATGTCGAGTCAAGAGCATCCTTATATTAGAGA-ATGGTGGATATAAGAATCCACAACA
>03_02 
CGTATAGGAAGTTTTCTCCTCGTACGGCTCGAGAAAAAATGATTCAAAATTATATCAATATAAATTCGAATGACCAATTAACTAAGTCCATAAAATCATCAAATGAAATTAAACTCAGAATTAAGCCCTTGTTTCCTCAAAAAATCATTTGTATACTCATAACTCAAGTTTAATAATTTTCAAATAGCTCAAAAAGGAAAAAATCCTTTGGTATTTATCATTTATTGAGCAGTCTCAAATACCCTTTGTTGTGTCTCCTTTAGAATCCAAATAAAATTTTTGCGACAATTAAAAATAAAAAGAGTATTTCCTTGTTCCGGAAGCCTTTATCTTGTTTTTTGAATCATTAGGTTTAAACATTACTTCGTTGATTTTTTATCCTTTCAAAAATGGTAGCAACATCCCCTTTTGTTAGTTATTTATCTCAAAGAATCTAATCATATGAACAGCGGATTTCCGCACGATATATGATATATATAAATAAATTTTATCAAAAAGATAACTTACGAAGTTGTTCGAACTTATTCTTTTGATTGACACTAACCCTAGACCCCTCTCCCTTGAGAAATACTTTCTACTCGAGCTCCATCATATAATCTTTCCATTACACCCCAACAAACCTAGTTCGAGTGAAATAGAGCAAAAGATGTCGAGTCAAGAGCATCCTTATATTAGAGA-ATGGTGGATATAAGAATCCACAACA
>03_03 
CGTATAGGAAGTTTTCTCCTCGTACGGCTCGAGAAAAAATGATTCAAAATTATATCAATATAAATTCGAATGACCAATTAACTAAGTCCATAAAATCATCAAATGAAATTAAACTCAGAATTAAGCCCTTGTTTCCTCAAAAAATCATTTGTATACTCATAACTCAAGTTTAATAATTTTCAAATAGCTCAAAAAGGAAAAAATCCTTTGGTATTTATCATTTATTGAGCAGTCTCAAATACCCTTTGTTGTGTCTCCTTTAGAATCCAAATAAAATTTTTGCGACAATTAAAAATAAAAAGAGTATTTCCTTGTTCCGGAAGCCTTTATCTTGTTTTTTGAATCATTAGGTTTAAACATTACTTCGTTGATTTTTTATCCTTTCAAAAATGGTAGCAACATCCCCTTTTGTTAGTTATTTATCTCAAAGAATCTAATCATATGAACAGCGGATTTCCGCACGATATATGATATATATAAATAAATTTTATCAAAAAGATAACTTACGAAGTTGTTCGAACTTATTCTTTTGATTGACACTAACCCTAGACCCCTCTCCCTTGAGAAATACTTTCTACTCGAGCTCCATCATATAATCTTTCCATTACACCCCAACAAACCTAGTTCGAGTGAAATAGAGCAAAAGATGTCGAGTCAAGAGCATCCTTATATTAGAGA-ATGGTGGATATAAGAATCCACAACA
>03_04 
CGTATAGGAAGTTTTCTCCTCGTACGGCTCGAGAAAAAATGATTCAAAATTATATCAATATAAATTCGAATGACCAATTAACTAAGTCCATAAAATCATCAAATGAAATTAAACTCAGAATTAAGCCCTTGTTTCCTCAAAAAATCATTTGTATACTCATAACTCAAGTTTAATAATTTTCAAATAGCTCAAAAAGGAAAAAATCCTTTGGTATTTATCATTTATTGAGCAGTCTCAAATACCCTTTGTTGTGTCTCCTTTAGAATCCAAATAAAATTTTTGCGACAATTAAAAATAAAAAGAGTATTTCCTTGTTCCGGAAGCCTTTATCTTGTTTTTTGAATCATTAGGTTTAAACATTACTTCGTTGATTTTTTATCCTTTCAAAAATGGTAGCAACATCCCCTTTTGTTAGTTATTTATCTCAAAGAATCTAATCATATGAACAGCGGATTTCCGCACGATATATGATATATATAAATAAATTTTATCAAAAAGATAACTTACGAAGTTGTTCGAACTTATTCTTTTGATTGACACTAACCCTAGACCCCTCTCCCTTGAGAAATACTTTCTACTCGAGCTCCATCATATAATCTTTCCATTACACCCCAACAAACCTAGTTCGAGTGAAATAGAGCAAAAGATGTCGAGTCAAGAGCATCCTTATATTAGAGA-ATGGTGGATATAAGAATCCACAACA
>03_05 
CGTATAGGAAGTTTTCTCCTCGTACGGCTCGAGAAAAAATGATTCAAAATTATATCAATATAAATTCGAATGACCAATTAACTAAGTCCATAAAATCATCAAATGAAATTAAACTCAGAATTAAGCCCTTGTTTCCTCAAAAAATCATTTGTATACTCATAACTCAAGTTTAATAATTTTCAAATAGCTCAAAAAGGAAAAAATCCTTTGGTATTTATCATTTATTGAGCAGTCTCAAATACCCTTTGTTGTGTCTCCTTTAGAATCCAAATAAAATTTTTGCGACAATTAAAAATAAAAAGAGTATTTCCTTGTTCCGGAAGCCTTTATCTTGTTTTTTGAATCATTAGGTTTAAACATTACTTCGTTGATTTTTTATCCTTTCAAAAATGGTAGCAACATCCCCTTTTGTTAGTTATTTATCTCAAAGAATCTAATCATATGAACAGCGGATTTCCGCACGATATATGATATATATAAATAAATTTTATCAAAAAGATAACTTACGAAGTTGTTCGAACTTATTCTTTTGATTGACACTAACCCTAGACCCCTCTCCCTTGAGAAATACTTTCTACTCGAGCTCCATCATATAATCTTTCCATTACACCCCAACAAACCTAGTTCGAGTGAAATAGAGCAAAAGATGTCGAGTCAAGAGCATCCTTATATTAGAGA-ATGGTGGATATAAGAATCCACAACA
>03_06 
CGTATAGGAAGTTTTCTCCTCGTACGGCTCGAGAAAAAATGATTCAAAATTATATCAATATAAATTCGAATGACCAATTAACTAAGTCCATAAAATCATCAAATGAAATTAAACTCAGAATTAAGCCCTTGTTTCCTCAAAAAATCATTTGTATACTCATAACTCAAGTTTAATAATTTTCAAATAGCTCAAAAAGGAAAAAATCCTTTGGTATTTATCATTTATTGAGCAGTCTCAAATACCCTTTGTTGTGTCTCCTTTAGAATCCAAATAAAATTTTTGCGACAATTAAAAATAAAAAGAGTATTTCCTTGTTCCGGAAGCCTTTATCTTGTTTTTTGAATCATTAGGTTTAAACATTACTTCGTTGATTTTTTATCCTTTCAAAAATGGTAGCAACATCCCCTTTTGTTAGTTATTTATCTCAAAGAATCTAATCATATGAACAGCGGATTTCCGCACGATATATGATATATATAAATAAATTTTATCAAAAAGATAACTTACGAAGTTGTTCGAACTTATTCTTTTGATTGACACTAACCCTAGACCCCTCTCCCTTGAGAAATACTTTCTACTCGAGCTCCATCATATAATCTTTCCATTACACCCCAACAAACCTAGTTCGAGTGAAATAGAGCAAAAGATGTCGAGTCAAGAGCATCCTTATATTAGAGA-ATGGTGGATATAAGAATCCACAACA
>03_07 
CGTATAGGAAGTTTTCTCCTCGTACGGCTCGAGAAAAAATGATTCAAAATTATATCAATATAAATTCGAATGACCAATTAACTAAGTCCATAAAATCATCAAATGAAATTAAACTCAGAATTAAGCCCTTGTTTCCTCAAAAAATCATTTGTATACTCATAACTCAAGTTTAATAATTTTCAAATAGCTCAAAAAGGAAAAAATCCTTTGGTATTTATCATTTATTGAGCAGTCTCAAATACCCTTTGTTGTGTCTCCTTTAGAATCCAAATAAAATTTTTGCGACAATTAAAAATAAAAAGAGTATTTCCTTGTTCCGGAAGCCTTTATCTTGTTTTTTGAATCATTAGGTTTAAACATTACTTCGTTGATTTTTTATCCTTTCAAAAATGGTAGCAACATCCCCTTTTGTTAGTTATTTATCTCAAAGAATCTAATCATATGAACAGCGGATTTCCGCACGATATATGATATATATAAATAAATTTTATCAAAAAGATAACTTACGAAGTTGTTCGAACTTATTCTTTTGATTGACACTAACCCTAGACCCCTCTCCCTTGAGAAATACTTTCTACTCGAGCTCCATCATATAATCTTTCCATTACACCCCAACAAACCTAGTTCGAGTGAAATAGAGCAAAAGATGTCGAGTCAAGAGCATCCTTATATTAGAGA-ATGGTGGATATAAGAATCCACAACA
>03_09 
CGTATAGGAAGTTTTCTCCTCGTACGGCTCGAGAAAAAATGATTCAAAATTATATCAATATAAATTCGAATGACCAATTAACTAAGTCCATAAAATCATCAAATGAAATTAAACTCAGAATTAAGCCCTTGTTTCCTCAAAAAATCATTTGTATACTCATAACTCAAGTTTAATAATTTTCAAATAGCTCAAAAAGGAAAAAATCCTTTGGTATTTATCATTTATTGAGCAGTCTCAAATACCCTTTGTTGTGTCTCCTTTAGAATCCAAATAAAATTTTTGCGACAATTAAAAATAAAAAGAGTATTTCCTTGTTCCGGAAGCCTTTATCTTGTTTTTTGAATCATTAGGTTTAAACATTACTTCGTTGATTTTTTATCCTTTCAAAAATGGTAGCAACATCCCCTTTTGTTAGTTATTTATCTCAAAGAATCTAATCATATGAACAGCGGATTTCCGCACGATATATGATATATATAAATAAATTTTATCAAAAAGATAACTTACGAAGTTGTTCGAACTTATTCTTTTGATTGACACTAACCCTAGACCCCTCTCCCTTGAGAAATACTTTCTACTCGAGCTCCATCATATAATCTTTCCATTACACCCCAACAAACCTAGTTCGAGTGAAATAGAGCAAAAGATGTCGAGTCAAGAGCATCCTTATATTAGAGA-ATGGTGGATATAAGAATCCACAACA
>03_10 
CGTATAGGAAGTTTTCTCCTCGTACGGCTCGAGAAAAAATGATTCAAAATTATATCAATATAAATTCGAATGACCAATTAACTAAGTCCATAAAATCATCAAATGAAATTAAACTCAGAATTAAGCCCTTGTTTCCTCAAAAAATCATTTGTATACTCATAACTCAAGTTTAATAATTTTCAAATAGCTCAAAAAGGAAAAAATCCTTTGGTATTTATCATTTATTGAGCAGTCTCAAATACCCTTTGTTGTGTCTCCTTTAGAATCCAAATAAAATTTTTGCGACAATTAAAAATAAAAAGAGTATTTCCTTGTTCCGGAAGCCTTTATCTTGTTTTTTGAATCATTAGGTTTAAACATTACTTCGTTGATTTTTTATCCTTTCAAAAATGGTAGCAACATCCCCTTTTGTTAGTTATTTATCTCAAAGAATCTAATCATATGAACAGCGGATTTCCGCACGATATATGATATATATAAATAAATTTTATCAAAAAGATAACTTACGAAGTTGTTCGAACTTATTCTTTTGATTGACACTAACCCTAGACCCCTCTCCCTTGAGAAATACTTTCTACTCGAGCTCCATCATATAATCTTTCCATTACACCCCAACAAACCTAGTTCGAGTGAAATAGAGCAAAAGATGTCGAGTCAAGAGCATCCTTATATTAGAGA-ATGGTGGATATAAGAATCCACAACA
>03_11 
CGTATAGGAAGTTTTCTCCTCGTACGGCTCGAGAAAAAATGATTCAAAATTATATCAATATAAATTCGAATGACCAATTAACTAAGTCCATAAAATCATCAAATGAAATTAAACTCAGAATTAAGCCCTTGTTTCCTCAAAAAATCATTTGTATACTCATAACTCAAGTTTAATAATTTTCAAATAGCTCAAAAAGGAAAAAATCCTTTGGTATTTATCATTTATTGAGCAGTCTCAAATACCCTTTGTTGTGTCTCCTTTAGAATCCAAATAAAATTTTTGCGACAATTAAAAATAAAAAGAGTATTTCCTTGTTCCGGAAGCCTTTATCTTGTTTTTTGAATCATTAGGTTTAAACATTACTTCGTTGATTTTTTATCCTTTCAAAAATGGTAGCAACATCCCCTTTTGTTAGTTATTTATCTCAAAGAATCTAATCATATGAACAGCGGATTTCCGCACGATATATGATATATATAAATAAATTTTATCAAAAAGATAACTTACGAAGTTGTTCGAACTTATTCTTTTGATTGACACTAACCCTAGACCCCTCTCCCTTGAGAAATACTTTCTACTCGAGCTCCATCATATAATCTTTCCATTACACCCCAACAAACCTAGTTCGAGTGAAATAGAGCAAAAGATGTCGAGTCAAGAGCATCCTTATATTAGAGA-ATGGTGGATATAAGAATCCACAACA
>04_01 
CGTATAGGAAGTTTTCTCCTCGTACGGCTCGAGAAAAAATGATTCAAAATTATATCAATATAAATTCGAATGACCAATTAACTAAGTCCATAAAATCATCAAATGAAATTAAACTCAGAATTAAGCCCTTGTTTCCTCAAAAAATCATTTGTATACTCATAACTCAAGTTTAATAATTTTCAAATAGCTCAAAAAGGAAAAAATCCTTTGGTATTTATCATTTATTGAGCAGTCTCAAATACCCTTTGTTGTGTCTCCTTTAGAATCCAAATAAAATTTTTGCGACAATTAAAAATAAAAAGAGTATTTCCTTGTTCCGGAAGCCTTTATCTTGTTTTTTGAATCATTAGGTTTAAACATTACTTCGTTGATTTTTTATCCTTTCAAAAATGGTAGCAACATCCCCTTTTGTTAGTTATTTATCTCAAAGAATCTAATCATATGAACAGCGGATTTCCGCACGATATATGATATATATAAATAAATTTTATCAAAAAGATAACTTACGAAGTTGTTCGAACTTATTCTTTTGATTGACACTAACCCTAGACCCCTCTCCCTTGAGAAATACTTTCTACTCGAGCTCCATCATATAATCTTTCCATTACACCCCAACAAACCTAGTTCGAGTGAAATAGAGCAAAAGATGTCGAGTCAAGAGCATCCTTATATTAGAGA-ATGGTGGATATAAGAATCCACAACA
>04_02 
CGTATAGGAAGTTTTCTCCTCGTACGGCTCGAGAAAAAATGATTCAAAATTATATCAATATAAATTCGAATGACCAATTAACTAAGTCCATAAAATCATCAAATGAAATTAAACTCAGAATTAAGCCCTTGTTTCCTCAAAAAATCATTTGTATACTCATAACTCAAGTTTAATAATTTTCAAATAGCTCAAAAAGGAAAAAATCCTTTGGTATTTATCATTTATTGAGCAGTCTCAAATACCCTTTGTTGTGTCTCCTTTAGAATCCAAATAAAATTTTTGCGACAATTAAAAATAAAAAGAGTATTTCCTTGTTCCGGAAGCCTTTATCTTGTTTTTTGAATCATTAGGTTTAAACATTACTTCGTTGATTTTTTATCCTTTCAAAAATGGTAGCAACATCCCCTTTTGTTAGTTATTTATCTCAAAGAATCTAATCATATGAACAGCGGATTTCCGCACGATATATGATATATATAAATAAATTTTATCAAAAAGATAACTTACGAAGTTGTTCGAACTTATTCTTTTGATTGACACTAACCCTAGACCCCTCTCCCTTGAGAAATACTTTCTACTCGAGCTCCATCATATAATCTTTCCATTACACCCCAACAAACCTAGTTCGAGTGAAATAGAGCAAAAGATGTCGAGTCAAGAGCATCCTTATATTAGAGA-ATGGTGGATATAAGAATCCACAACA
>05_01 
CGTATAGGAAGTTTTCTCCTCGTACGGCTCGAGAAAAAATGATTCAAAATTATATCAATATAAATTCGAATGACCAATTAACTAAGTCCATAAAATCATCAAATGAAATTAAACTCAGAATTAAGCCCTTGTTTCCTCAAAAAATCATTTGTATACTCATAACTCAAGTTTAATAATTTTCAAATAGCTCAAAAAGGAAAAAATCCTTTGGTATTTATCATTTATTGAGCAGTCTCAAATACCCTTTGTTGTGTCTCCTTTAGAATCCAAATAAAATTTTTGCGACAATTAAAAATAAAAAGAGTATTTCCTTGTTCCGGAAGCCTTTATCTTGTTTTTTGAATCATTAGGTTTAAACATTACTTCGTTGATTTTTTATCCTTTCAAAAATGGTAGCAACATCCCCTTTTGTTAGTTATTTATCTCAAAGAATCTAATCATATGAACAGCGGATTTCCGCACGATATATGATATATATAAATAAATTTTATCAAAAAGATAACTTACGAAGTTGTTCGAACTTATTCTTTTGATTGACACTAACCCTAGACCCCTCTCCCTTGAGAAATACTTTCTACTCGAGCTCCATCATATAATCTTTCCATTACACCCCAACAAACCTAGTTCGAGTGAAATAGAGCAAAAGATGTCGAGTCAAGAGCATCCTTATATTAGAGA-ATGGTGGATATAAGAATCCACAACA
>05_02 
CGTATAGGAAGTTTTCTCCTCGTACGGCTCGAGAAAAAATGATTCAAAATTATATCAATATAAATTCGAATGACCAATTAACTAAGTCCATAAAATCATCAAATGAAATTAAACTCAGAATTAAGCCCTTGTTTCCTCAAAAAATCATTTGTATACTCATAACTCAAGTTTAATAATTTTCAAATAGCTCAAAAAGGAAAAAATCCTTTGGTATTTATCATTTATTGAGCAGTCTCAAATACCCTTTGTTGTGTCTCCTTTAGAATCCAAATAAAATTTTTGCGACAATTAAAAATAAAAAGAGTATTTCCTTGTTCCGGAAGCCTTTATCTTGTTTTTTGAATCATTAGGTTTAAACATTACTTCGTTGATTTTTTATCCTTTCAAAAATGGTAGCAACATCCCCTTTTGTTAGTTATTTATCTCAAAGAATCTAATCATATGAACAGCGGATTTCCGCACGATATATGATATATATAAATAAATTTTATCAAAAAGATAACTTACGAAGTTGTTCGAACTTATTCTTTTGATTGACACTAACCCTAGACCCCTCTCCCTTGAGAAATACTTTCTACTCGAGCTCCATCATATAATCTTTCCATTACACCCCAACAAACCTAGTTCGAGTGAAATAGAGCAAAAGATGTCGAGTCAAGAGCATCCTTATATTAGAGA-ATGGTGGATATAAGAATCCACAACA
>05_03 
CGTATAGGAAGTTTTCTCCTCGTACGGCTCGAGAAAAAATGATTCAAAATTATATCAATATAAATTCGAATGACCAATTAACTAAGTCCATAAAATCATCAAATGAAATTAAACTCAGAATTAAGCCCTTGTTTCCTCAAAAAATCATTTGTATACTCATAACTCAAGTTTAATAATTTTCAAATAGCTCAAAAAGGAAAAAATCCTTTGGTATTTATCATTTATTGAGCAGTCTCAAATACCCTTTGTTGTGTCTCCTTTAGAATCCAAATAAAATTTTTGCGACAATTAAAAATAAAAAGAGTATTTCCTTGTTCCGGAAGCCTTTATCTTGTTTTTTGAATCATTAGGTTTAAACATTACTTCGTTGATTTTTTATCCTTTCAAAAATGGTAGCAACATCCCCTTTTGTTAGTTATTTATCTCAAAGAATCTAATCATATGAACAGCGGATTTCCGCACGATATATGATATATATAAATAAATTTTATCAAAAAGATAACTTACGAAGTTGTTCGAACTTATTCTTTTGATTGACACTAACCCTAGACCCCTCTCCCTTGAGAAATACTTTCTACTCGAGCTCCATCATATAATCTTTCCATTACACCCCAACAAACCTAGTTCGAGTGAAATAGAGCAAAAGATGTCGAGTCAAGAGCATCCTTATATTAGAGA-ATGGTGGATATAAGAATCCACAACA
>05_04 
CGTATAGGAAGTTTTCTCCTCGTACGGCTCGAGAAAAAATGATTCAAAATTATATCAATATAAATTCGAATGACCAATTAACTAAGTCCATAAAATCATCAAATGAAATTAAACTCAGAATTAAGCCCTTGTTTCCTCAAAAAATCATTTGTATACTCATAACTCAAGTTTAATAATTTTCAAATAGCTCAAAAAGGAAAAAATCCTTTGGTATTTATCATTTATTGAGCAGTCTCAAATACCCTTTGTTGTGTCTCCTTTAGAATCCAAATAAAATTTTTGCGACAATTAAAAATAAAAAGAGTATTTCCTTGTTCCGGAAGCCTTTATCTTGTTTTTTGAATCATTAGGTTTAAACATTACTTCGTTGATTTTTTATCCTTTCAAAAATGGTAGCAACATCCCCTTTTGTTAGTTATTTATCTCAAAGAATCTAATCATATGAACAGCGGATTTCCGCACGATATATGATATATATAAATAAATTTTATCAAAAAGATAACTTACGAAGTTGTTCGAACTTATTCTTTTGATTGACACTAACCCTAGACCCCTCTCCCTTGAGAAATACTTTCTACTCGAGCTCCATCATATAATCTTTCCATTACACCCCAACAAACCTAGTTCGAGTGAAATAGAGCAAAAGATGTCGAGTCAAGAGCATCCTTATATTAGAGA-ATGGTGGATATAAGAATCCACAACA
>05_05 
CGTATAGGAAGTTTTCTCCTCGTACGGCTCGAGAAAAAATGATTCAAAATTATATCAATATAAATTCGAATGACCAATTAACTAAGTCCATAAAATCATCAAATGAAATTAAACTCAGAATTAAGCCCTTGTTTCCTCAAAAAATCATTTGTATACTCATAACTCAAGTTTAATAATTTTCAAATAGCTCAAAAAGGAAAAAATCCTTTGGTATTTATCATTTATTGAGCAGTCTCAAATACCCTTTGTTGTGTCTCCTTTAGAATCCAAATAAAATTTTTGCGACAATTAAAAATAAAAAGAGTATTTCCTTGTTCCGGAAGCCTTTATCTTGTTTTTTGAATCATTAGGTTTAAACATTACTTCGTTGATTTTTTATCCTTTCAAAAATGGTAGCAACATCCCCTTTTGTTAGTTATTTATCTCAAAGAATCTAATCATATGAACAGCGGATTTCCGCACGATATATGATATATATAAATAAATTTTATCAAAAAGATAACTTACGAAGTTGTTCGAACTTATTCTTTTGATTGACACTAACCCTAGACCCCTCTCCCTTGAGAAATACTTTCTACTCGAGCTCCATCATATAATCTTTCCATTACACCCCAACAAACCTAGTTCGAGTGAAATAGAGCAAAAGATGTCGAGTCAAGAGCATCCTTATATTAGAGA-ATGGTGGATATAAGAATCCACAACA
>05_08 
CGTATAGGAAGTTTTCTCCTCGTACGGCTCGAGAAAAAATGATTCAAAATTATATCAATATAAATTCGAATGACCAATTAACTAAGTCCATAAAATCATCAAATGAAATTAAACTCAGAATTAAGCCCTTGTTTCCTCAAAAAATCATTTGTATACTCATAACTCAAGTTTAATAATTTTCAAATAGCTCAAAAAGGAAAAAATCCTTTGGTATTTATCATTTATTGAGCAGTCTCAAATACCCTTTGTTGTGTCTCCTTTAGAATCCAAATAAAATTTTTGCGACAATTAAAAATAAAAAGAGTATTTCCTTGTTCCGGAAGCCTTTATCTTGTTTTTTGAATCATTAGGTTTAAACATTACTTCGTTGATTTTTTATCCTTTCAAAAATGGTAGCAACATCCCCTTTTGTTAGTTATTTATCTCAAAGAATCTAATCATATGAACAGCGGATTTCCGCACGATATATGATATATATAAATAAATTTTATCAAAAAGATAACTTACGAAGTTGTTCGAACTTATTCTTTTGATTGACACTAACCCTAGACCCCTCTCCCTTGAGAAATACTTTCTACTCGAGCTCCATCATATAATCTTTCCATTACACCCCAACAAACCTAGTTCGAGTGAAATAGAGCAAAAGATGTCGAGTCAAGAGCATCCTTATATTAGAGA-ATGGTGGATATAAGAATCCACAACA
>05_10 
CGTATAGGAAGTTTTCTCCTCGTACGGCTCGAGAAAAAATGATTCAAAATTATATCAATATAAATTCGAATGACCAATTAACTAAGTCCATAAAATCATCAAATGAAATTAAACTCAGAATTAAGCCCTTGTTTCCTCAAAAAATCATTTGTATACTCATAACTCAAGTTTAATAATTTTCAAATAGCTCAAAAAGGAAAAAATCCTTTGGTATTTATCATTTATTGAGCAGTCTCAAATACCCTTTGTTGTGTCTCCTTTAGAATCCAAATAAAATTTTTGCGACAATTAAAAATAAAAAGAGTATTTCCTTGTTCCGGAAGCCTTTATCTTGTTTTTTGAATCATTAGGTTTAAACATTACTTCGTTGATTTTTTATCCTTTCAAAAATGGTAGCAACATCCCCTTTTGTTAGTTATTTATCTCAAAGAATCTAATCATATGAACAGCGGATTTCCGCACGATATATGATATATATAAATAAATTTTATCAAAAAGATAACTTACGAAGTTGTTCGAACTTATTCTTTTGATTGACACTAACCCTAGACCCCTCTCCCTTGAGAAATACTTTCTACTCGAGCTCCATCATATAATCTTTCCATTACACCCCAACAAACCTAGTTCGAGTGAAATAGAGCAAAAGATGTCGAGTCAAGAGCATCCTTATATTAGAGA-ATGGTGGATATAAGAATCCACAACA
>05_11 
CGTATAGGAAGTTTTCTCCTCGTACGGCTCGAGAAAAAATGATTCAAAATTATATCAATATAAATTCGAATGACCAATTAACTAAGTCCATAAAATCATCAAATGAAATTAAACTCAGAATTAAGCCCTTGTTTCCTCAAAAAATCATTTGTATACTCATAACTCAAGTTTAATAATTTTCAAATAGCTCAAAAAGGAAAAAATCCTTTGGTATTTATCATTTATTGAGCAGTCTCAAATACCCTTTGTTGTGTCTCCTTTAGAATCCAAATAAAATTTTTGCGACAATTAAAAATAAAAAGAGTATTTCCTTGTTCCGGAAGCCTTTATCTTGTTTTTTGAATCATTAGGTTTAAACATTACTTCGTTGATTTTTTATCCTTTCAAAAATGGTAGCAACATCCCCTTTTGTTAGTTATTTATCTCAAAGAATCTAATCATATGAACAGCGGATTTCCGCACGATATATGATATATATAAATAAATTTTATCAAAAAGATAACTTACGAAGTTGTTCGAACTTATTCTTTTGATTGACACTAACCCTAGACCCCTCTCCCTTGAGAAATACTTTCTACTCGAGCTCCATCATATAATCTTTCCATTACACCCCAACAAACCTAGTTCGAGTGAAATAGAGCAAAAGATGTCGAGTCAAGAGCATCCTTATATTAGAGA-ATGGTGGATATAAGAATCCACAACA
>05_12 
CGTATAGGAAGTTTTCTCCTCGTACGGCTCGAGAAAAAATGATTCAAAATTATATCAATATAAATTCGAATGACCAATTAACTAAGTCCATAAAATCATCAAATGAAATTAAACTCAGAATTAAGCCCTTGTTTCCTCAAAAAATCATTTGTATACTCATAACTCAAGTTTAATAATTTTCAAATAGCTCAAAAAGGAAAAAATCCTTTGGTATTTATCATTTATTGAGCAGTCTCAAATACCCTTTGTTGTGTCTCCTTTAGAATCCAAATAAAATTTTTGCGACAATTAAAAATAAAAAGAGTATTTCCTTGTTCCGGAAGCCTTTATCTTGTTTTTTGAATCATTAGGTTTAAACATTACTTCGTTGATTTTTTATCCTTTCAAAAATGGTAGCAACATCCCCTTTTGTTAGTTATTTATCTCAAAGAATCTAATCATATGAACAGCGGATTTCCGCACGATATATGATATATATAAATAAATTTTATCAAAAAGATAACTTACGAAGTTGTTCGAACTTATTCTTTTGATTGACACTAACCCTAGACCCCTCTCCCTTGAGAAATACTTTCTACTCGAGCTCCATCATATAATCTTTCCATTACACCCCAACAAACCTAGTTCGAGTGAAATAGAGCAAAAGATGTCGAGTCAAGAGCATCCTTATATTAGAGA-ATGGTGGATATAAGAATCCACAACA
>05_13 
CGTATAGGAAGTTTTCTCCTCGTACGGCTCGAGAAAAAATGATTCAAAATTATATCAATATAAATTCGAATGACCAATTAACTAAGTCCATAAAATCATCAAATGAAATTAAACTCAGAATTAAGCCCTTGTTTCCTCAAAAAATCATTTGTATACTCATAACTCAAGTTTAATAATTTTCAAATAGCTCAAAAAGGAAAAAATCCTTTGGTATTTATCATTTATTGAGCAGTCTCAAATACCCTTTGTTGTGTCTCCTTTAGAATCCAAATAAAATTTTTGCGACAATTAAAAATAAAAAGAGTATTTCCTTGTTCCGGAAGCCTTTATCTTGTTTTTTGAATCATTAGGTTTAAACATTACTTCGTTGATTTTTTATCCTTTCAAAAATGGTAGCAACATCCCCTTTTGTTAGTTATTTATCTCAAAGAATCTAATCATATGAACAGCGGATTTCCGCACGATATATGATATATATAAATAAATTTTATCAAAAAGATAACTTACGAAGTTGTTCGAACTTATTCTTTTGATTGACACTAACCCTAGACCCCTCTCCCTTGAGAAATACTTTCTACTCGAGCTCCATCATATAATCTTTCCATTACACCCCAACAAACCTAGTTCGAGTGAAATAGAGCAAAAGATGTCGAGTCAAGAGCATCCTTATATTAGAGA-ATGGTGGATATAAGAATCCACAACA
>06_01 
CGTATAGGAAGTTTTCTCCTCGTACGGCTCGAGAAAAAATGATTCAAAATTATATCAATATAAATTCGAATGACCAATTAACTAAGTCCATAAAATCATCAAATGAAATTAAACTCAGAATTAAGCCCTTGTTTCCTCAAAAAATCATTTGTATACTCATAACTCAAGTTTAATAATTTTCAAATAGCTCAAAAAGGAAAAAATCCTTTGGTATTTATCATTTATTGAGCAGTCTCAAATACCCTTTGTTGTGTCTCCTTTAGAATCCAAATAAAATTTTTGCGACAATTAAAAATAAAAAGAGTATTTCCTTGTTCCGGAAGCCTTTATCTTGTTTTTTGAATCATTAGGTTTAAACATTACTTCGTTGATTTTTTATCCTTTCAAAAATGGTAGCAACATCCCCTTTTGTTAGTTATTTATCTCAAAGAATCTAATCATATGAACAGCGGATTTCCGCACGATATATGATATATATAAATAAATTTTATCAAAAAGATAACTTACGAAGTTGTTCGAACTTATTCTTTTGATTGACACTAACCCTAGACCCCTCTCCCTTGAGAAATACTTTCTACTCGAGCTCCATCATATAATCTTTCCATTACACCCCAACAAACCTAGTTCGAGTGAAATAGAGCAAAAGATGTCGAGTCAAGAGCATCCTTATATTAGAGA-ATGGTGGATATAAGAATCCACAACA
>06_08 
CGTATAGGAAGTTTTCTCCTCGTACGGCTCGAGAAAAAATGATTCAAAATTATATCAATATAAATTCGAATGACCAATTAACTAAGTCCATAAAATCATCAAATGAAATTAAACTCAGAATTAAGCCCTTGTTTCCTCAAAAAATCATTTGTATACTCATAACTCAAGTTTAATAATTTTCAAATAGCTCAAAAAGGAAAAAATCCTTTGGTATTTATCATTTATTGAGCAGTCTCAAATACCCTTTGTTGTGTCTCCTTTAGAATCCAAATAAAATTTTTGCGACAATTAAAAATAAAAAGAGTATTTCCTTGTTCCGGAAGCCTTTATCTTGTTTTTTGAATCATTAGGTTTAAACATTACTTCGTTGATTTTTTATCCTTTCAAAAATGGTAGCAACATCCCCTTTTGTTAGTTATTTATCTCAAAGAATCTAATCATATGAACAGCGGATTTCCGCACGATATATGATATATATAAATAAATTTTATCAAAAAGATAACTTACGAAGTTGTTCGAACTTATTCTTTTGATTGACACTAACCCTAGACCCCTCTCCCTTGAGAAATACTTTCTACTCGAGCTCCATCATATAATCTTTCCATTACACCCCAACAAACCTAGTTCGAGTGAAATAGAGCAAAAGATGTCGAGTCAAGAGCATCCTTATATTAGAGA-ATGGTGGATATAAGAATCCACAACA
>07_01 
CGTATAGGAAGTTTTCTCCTCGTACGGCTCGAGAAAAAATGATTCAAAATTATATCAATATAAATTCGAATGACCAATTAACTAAGTCCATAAAATCATCAAATGAAATTAAACTCAGAATTAAGCCCTTGTTTCCTCAAAAAATCATTTGTATACTCATAACTCAAGTTTAATAATTTTCAAATAGCTCAAAAAGGAAAAAATCCTTTGGTATTTATCATTTATTGAGCAGTCTCAAATACCCTTTGTTGTGTCTCCTTTAGAATCCAAATAAAATTTTTGCGACAATTAAAAATAAAAAGAGTATTTCCTTGTTCCGGAAGCCTTTATCTTGTTTTTTGAATCATTAGGTTTAAACATTACTTCGTTGATTTTTTATCCTTTCAAAAATGGTAGCAACATCCCCTTTTGTTAGTTATTTATCTCAAAGAATCTAATCATATGAACAGCGGATTTCCGCACGATATATGATATATATAAATAAATTTTATCAAAAAGATAACTTACGAAGTTGTTCGAACTTATTCTTTTGATTGACACTAACCCTAGACCCCTCTCCCTTGAGAAATACTTTCTACTCGAGCTCCATCATATAATCTTTCCATTACACCCCAACAAACCTAGTTCGAGTGAAATAGAGCAAAAGATGTCGAGTCAAGAGCATCCTTATATTAGAGA-ATGGTGGATATAAGAATCCACAACA
>07_02 
CGTATAGGAAGTTTTCTCCTCGTACGGCTCGAGAAAAAATGATTCAAAATTATATCAATATAAATTCGAATGACCAATTAACTAAGTCCATAAAATCATCAAATGAAATTAAACTCAGAATTAAGCCCTTGTTTCCTCAAAAAATCATTTGTATACTCATAACTCAAGTTTAATAATTTTCAAATAGCTCAAAAAGGAAAAAATCCTTTGGTATTTATCATTTATTGAGCAGTCTCAAATACCCTTTGTTGTGTCTCCTTTAGAATCCAAATAAAATTTTTGCGACAATTAAAAATAAAAAGAGTATTTCCTTGTTCCGGAAGCCTTTATCTTGTTTTTTGAATCATTAGGTTTAAACATTACTTCGTTGATTTTTTATCCTTTCAAAAATGGTAGCAACATCCCCTTTTGTTAGTTATTTATCTCAAAGAATCTAATCATATGAACAGCGGATTTCCGCACGATATATGATATATATAAATAAATTTTATCAAAAAGATAACTTACGAAGTTGTTCGAACTTATTCTTTTGATTGACACTAACCCTAGACCCCTCTCCCTTGAGAAATACTTTCTACTCGAGCTCCATCATATAATCTTTCCATTACACCCCAACAAACCTAGTTCGAGTGAAATAGAGCAAAAGATGTCGAGTCAAGAGCATCCTTATATTAGAGA-ATGGTGGATATAAGAATCCACAACA
>07_03 
CGTATAGGAAGTTTTCTCCTCGTACGGCTCGAGAAAAAATGATTCAAAATTATATCAATATAAATTCGAATGACCAATTAACTAAGTCCATAAAATCATCAAATGAAATTAAACTCAGAATTAAGCCCTTGTTTCCTCAAAAAATCATTTGTATACTCATAACTCAAGTTTAATAATTTTCAAATAGCTCAAAAAGGAAAAAATCCTTTGGTATTTATCATTTATTGAGCAGTCTCAAATACCCTTTGTTGTGTCTCCTTTAGAATCCAAATAAAATTTTTGCGACAATTAAAAATAAAAAGAGTATTTCCTTGTTCCGGAAGCCTTTATCTTGTTTTTTGAATCATTAGGTTTAAACATTACTTCGTTGATTTTTTATCCTTTCAAAAATGGTAGCAACATCCCCTTTTGTTAGTTATTTATCTCAAAGAATCTAATCATATGAACAGCGGATTTCCGCACGATATATGATATATATAAATAAATTTTATCAAAAAGATAACTTACGAAGTTGTTCGAACTTATTCTTTTGATTGACACTAACCCTAGACCCCTCTCCCTTGAGAAATACTTTCTACTCGAGCTCCATCATATAATCTTTCCATTACACCCCAACAAACCTAGTTCGAGTGAAATAGAGCAAAAGATGTCGAGTCAAGAGCATCCTTATATTAGAGA-ATGGTGGATATAAGAATCCACAACA
>07_04 
CGTATAGGAAGTTTTCTCCTCGTACGGCTCGAGAAAAAATGATTCAAAATTATATCAATATAAATTCGAATGACCAATTAACTAAGTCCATAAAATCATCAAATGAAATTAAACTCAGAATTAAGCCCTTGTTTCCTCAAAAAATCATTTGTATACTCATAACTCAAGTTTAATAATTTTCAAATAGCTCAAAAAGGAAAAAATCCTTTGGTATTTATCATTTATTGAGCAGTCTCAAATACCCTTTGTTGTGTCTCCTTTAGAATCCAAATAAAATTTTTGCGACAATTAAAAATAAAAAGAGTATTTCCTTGTTCCGGAAGCCTTTATCTTGTTTTTTGAATCATTAGGTTTAAACATTACTTCGTTGATTTTTTATCCTTTCAAAAATGGTAGCAACATCCCCTTTTGTTAGTTATTTATCTCAAAGAATCTAATCATATGAACAGCGGATTTCCGCACGATATATGATATATATAAATAAATTTTATCAAAAAGATAACTTACGAAGTTGTTCGAACTTATTCTTTTGATTGACACTAACCCTAGACCCCTCTCCCTTGAGAAATACTTTCTACTCGAGCTCCATCATATAATCTTTCCATTACACCCCAACAAACCTAGTTCGAGTGAAATAGAGCAAAAGATGTCGAGTCAAGAGCATCCTTATATTAGAGA-ATGGTGGATATAAGAATCCACAACA
>07_05 
CGTATAGGAAGTTTTCTCCTCGTACGGCTCGAGAAAAAATGATTCAAAATTATATCAATATAAATTCGAATGACCAATTAACTAAGTCCATAAAATCATCAAATGAAATTAAACTCAGAATTAAGCCCTTGTTTCCTCAAAAAATCATTTGTATACTCATAACTCAAGTTTAATAATTTTCAAATAGCTCAAAAAGGAAAAAATCCTTTGGTATTTATCATTTATTGAGCAGTCTCAAATACCCTTTGTTGTGTCTCCTTTAGAATCCAAATAAAATTTTTGCGACAATTAAAAATAAAAAGAGTATTTCCTTGTTCCGGAAGCCTTTATCTTGTTTTTTGAATCATTAGGTTTAAACATTACTTCGTTGATTTTTTATCCTTTCAAAAATGGTAGCAACATCCCCTTTTGTTAGTTATTTATCTCAAAGAATCTAATCATATGAACAGCGGATTTCCGCACGATATATGATATATATAAATAAATTTTATCAAAAAGATAACTTACGAAGTTGTTCGAACTTATTCTTTTGATTGACACTAACCCTAGACCCCTCTCCCTTGAGAAATACTTTCTACTCGAGCTCCATCATATAATCTTTCCATTACACCCCAACAAACCTAGTTCGAGTGAAATAGAGCAAAAGATGTCGAGTCAAGAGCATCCTTATATTAGAGA-ATGGTGGATATAAGAATCCACAACA
>07_06 
CGTATAGGAAGTTTTCTCCTCGTACGGCTCGAGAAAAAATGATTCAAAATTATATCAATATAAATTCGAATGACCAATTAACTAAGTCCATAAAATCATCAAATGAAATTAAACTCAGAATTAAGCCCTTGTTTCCTCAAAAAATCATTTGTATACTCATAACTCAAGTTTAATAATTTTCAAATAGCTCAAAAAGGAAAAAATCCTTTGGTATTTATCATTTATTGAGCAGTCTCAAATACCCTTTGTTGTGTCTCCTTTAGAATCCAAATAAAATTTTTGCGACAATTAAAAATAAAAAGAGTATTTCCTTGTTCCGGAAGCCTTTATCTTGTTTTTTGAATCATTAGGTTTAAACATTACTTCGTTGATTTTTTATCCTTTCAAAAATGGTAGCAACATCCCCTTTTGTTAGTTATTTATCTCAAAGAATCTAATCATATGAACAGCGGATTTCCGCACGATATATGATATATATAAATAAATTTTATCAAAAAGATAACTTACGAAGTTGTTCGAACTTATTCTTTTGATTGACACTAACCCTAGACCCCTCTCCCTTGAGAAATACTTTCTACTCGAGCTCCATCATATAATCTTTCCATTACACCCCAACAAACCTAGTTCGAGTGAAATAGAGCAAAAGATGTCGAGTCAAGAGCATCCTTATATTAGAGA-ATGGTGGATATAAGAATCCACAACA
>07_07 
CGTATAGGAAGTTTTCTCCTCGTACGGCTCGAGAAAAAATGATTCAAAATTATATCAATATAAATTCGAATGACCAATTAACTAAGTCCATAAAATCATCAAATGAAATTAAACTCAGAATTAAGCCCTTGTTTCCTCAAAAAATCATTTGTATACTCATAACTCAAGTTTAATAATTTTCAAATAGCTCAAAAAGGAAAAAATCCTTTGGTATTTATCATTTATTGAGCAGTCTCAAATACCCTTTGTTGTGTCTCCTTTAGAATCCAAATAAAATTTTTGCGACAATTAAAAATAAAAAGAGTATTTCCTTGTTCCGGAAGCCTTTATCTTGTTTTTTGAATCATTAGGTTTAAACATTACTTCGTTGATTTTTTATCCTTTCAAAAATGGTAGCAACATCCCCTTTTGTTAGTTATTTATCTCAAAGAATCTAATCATATGAACAGCGGATTTCCGCACGATATATGATATATATAAATAAATTTTATCAAAAAGATAACTTACGAAGTTGTTCGAACTTATTCTTTTGATTGACACTAACCCTAGACCCCTCTCCCTTGAGAAATACTTTCTACTCGAGCTCCATCATATAATCTTTCCATTACACCCCAACAAACCTAGTTCGAGTGAAATAGAGCAAAAGATGTCGAGTCAAGAGCATCCTTATATTAGAGA-ATGGTGGATATAAGAATCCACAACA
>07_08 
CGTATAGGAAGTTTTCTCCTCGTACGGCTCGAGAAAAAATGATTCAAAATTATATCAATATAAATTCGAATGACCAATTAACTAAGTCCATAAAATCATCAAATGAAATTAAACTCAGAATTAAGCCCTTGTTTCCTCAAAAAATCATTTGTATACTCATAACTCAAGTTTAATAATTTTCAAATAGCTCAAAAAGGAAAAAATCCTTTGGTATTTATCATTTATTGAGCAGTCTCAAATACCCTTTGTTGTGTCTCCTTTAGAATCCAAATAAAATTTTTGCGACAATTAAAAATAAAAAGAGTATTTCCTTGTTCCGGAAGCCTTTATCTTGTTTTTTGAATCATTAGGTTTAAACATTACTTCGTTGATTTTTTATCCTTTCAAAAATGGTAGCAACATCCCCTTTTGTTAGTTATTTATCTCAAAGAATCTAATCATATGAACAGCGGATTTCCGCACGATATATGATATATATAAATAAATTTTATCAAAAAGATAACTTACGAAGTTGTTCGAACTTATTCTTTTGATTGACACTAACCCTAGACCCCTCTCCCTTGAGAAATACTTTCTACTCGAGCTCCATCATATAATCTTTCCATTACACCCCAACAAACCTAGTTCGAGTGAAATAGAGCAAAAGATGTCGAGTCAAGAGCATCCTTATATTAGAGA-ATGGTGGATATAAGAATCCACAACA
>07_13 
CGTATAGGAAGTTTTCTCCTCGTACGGCTCGAGAAAAAATGATTCAAAATTATATCAATATAAATTCGAATGACCAATTAACTAAGTCCATAAAATCATCAAATGAAATTAAACTCAGAATTAAGCCCTTGTTTCCTCAAAAAATCATTTGTATACTCATAACTCAAGTTTAATAATTTTCAAATAGCTCAAAAAGGAAAAAATCCTTTGGTATTTATCATTTATTGAGCAGTCTCAAATACCCTTTGTTGTGTCTCCTTTAGAATCCAAATAAAATTTTTGCGACAATTAAAAATAAAAAGAGTATTTCCTTGTTCCGGAAGCCTTTATCTTGTTTTTTGAATCATTAGGTTTAAACATTACTTCGTTGATTTTTTATCCTTTCAAAAATGGTAGCAACATCCCCTTTTGTTAGTTATTTATCTCAAAGAATCTAATCATATGAACAGCGGATTTCCGCACGATATATGATATATATAAATAAATTTTATCAAAAAGATAACTTACGAAGTTGTTCGAACTTATTCTTTTGATTGACACTAACCCTAGACCCCTCTCCCTTGAGAAATACTTTCTACTCGAGCTCCATCATATAATCTTTCCATTACACCCCAACAAACCTAGTTCGAGTGAAATAGAGCAAAAGATGTCGAGTCAAGAGCATCCTTATATTAGAGA-ATGGTGGATATAAGAATCCACAACA
>07_14 
CGTATAGGAAGTTTTCTCCTCGTACGGCTCGAGAAAAAATGATTCAAAATTATATCAATATAAATTCGAATGACCAATTAACTAAGTCCATAAAATCATCAAATGAAATTAAACTCAGAATTAAGCCCTTGTTTCCTCAAAAAATCATTTGTATACTCATAACTCAAGTTTAATAATTTTCAAATAGCTCAAAAAGGAAAAAATCCTTTGGTATTTATCATTTATTGAGCAGTCTCAAATACCCTTTGTTGTGTCTCCTTTAGAATCCAAATAAAATTTTTGCGACAATTAAAAATAAAAAGAGTATTTCCTTGTTCCGGAAGCCTTTATCTTGTTTTTTGAATCATTAGGTTTAAACATTACTTCGTTGATTTTTTATCCTTTCAAAAATGGTAGCAACATCCCCTTTTGTTAGTTATTTATCTCAAAGAATCTAATCATATGAACAGCGGATTTCCGCACGATATATGATATATATAAATAAATTTTATCAAAAAGATAACTTACGAAGTTGTTCGAACTTATTCTTTTGATTGACACTAACCCTAGACCCCTCTCCCTTGAGAAATACTTTCTACTCGAGCTCCATCATATAATCTTTCCATTACACCCCAACAAACCTAGTTCGAGTGAAATAGAGCAAAAGATGTCGAGTCAAGAGCATCCTTATATTAGAGA-ATGGTGGATATAAGAATCCACAACA
>08_01 
CGTATAGGAAGTTTTCTCCTCGTACGGCTCGAGAAAAAATGATTCAAAATTATATCAATATAAATTCGAATGACCAATTAACTAAGTCCATAAAATCATCAAATGAAATTAAACTCAGAATTAAGCCCTTGTTTCCTCAAAAAATCATTTGTATACTCATAACTCAAGTTTAATAATTTTCAAATAGCTCAAAAAGGAAAAAATCCTTTGGTATTTATCATTTATTGAGCAGTCTCAAATACCCTTTGTTGTGTCTCCTTTAGAATCCAAATAAAATTTTTGCGACAATTAAAAATAAAAAGAGTATTTCCTTGTTCCGGAAGCCTTTATCTTGTTTTTTGAATCATTAGGTTTAAACATTACTTCGTTGATTTTTTATCCTTTCAAAAATGGTAGCAACATCCCCTTTTGTTAGTTATTTATCTCAAAGAATCTAATCATATGAACAGCGGATTTCCGCACGATATATGATATATATAAATAAATTTTATCAAAAAGATAACTTACGAAGTTGTTCGAACTTATTCTTTTGATTGACACTAACCCTAGACCCCTCTCCCTTGAGAAATACTTTCTACTCGAGCTCCATCATATAATCTTTCCATTACACCCCAACAAACCTAGTTCGAGTGAAATAGAGCAAAAGATGTCGAGTCAAGAGCATCCTTATATTAGAGA-ATGGTGGATATAAGAATCCACAACA
>08_02 
CGTATAGGAAGTTTTCTCCTCGTACGGCTCGAGAAAAAATGATTCAAAATTATATCAATATAAATTCGAATGACCAATTAACTAAGTCCATAAAATCATCAAATGAAATTAAACTCAGAATTAAGCCCTTGTTTCCTCAAAAAATCATTTGTATACTCATAACTCAAGTTTAATAATTTTCAAATAGCTCAAAAAGGAAAAAATCCTTTGGTATTTATCATTTATTGAGCAGTCTCAAATACCCTTTGTTGTGTCTCCTTTAGAATCCAAATAAAATTTTTGCGACAATTAAAAATAAAAAGAGTATTTCCTTGTTCCGGAAGCCTTTATCTTGTTTTTTGAATCATTAGGTTTAAACATTACTTCGTTGATTTTTTATCCTTTCAAAAATGGTAGCAACATCCCCTTTTGTTAGTTATTTATCTCAAAGAATCTAATCATATGAACAGCGGATTTCCGCACGATATATGATATATATAAATAAATTTTATCAAAAAGATAACTTACGAAGTTGTTCGAACTTATTCTTTTGATTGACACTAACCCTAGACCCCTCTCCCTTGAGAAATACTTTCTACTCGAGCTCCATCATATAATCTTTCCATTACACCCCAACAAACCTAGTTCGAGTGAAATAGAGCAAAAGATGTCGAGTCAAGAGCATCCTTATATTAGAGAAATGGTGGATATAAGAATCCACAACA
>08_03 
CGTATAGGAAGTTTTCTCCTCGTACGGCTCGAGAAAAAATGATTCAAAATTATATCAATATAAATTCGAATGACCAATTAACTAAGTCCATAAAATCATCAAATGAAATTAAACTCAGAATTAAGCCCTTGTTTCCTCAAAAAATCATTTGTATACTCATAACTCAAGTTTAATAATTTTCAAATAGCTCAAAAAGGAAAAAATCCTTTGGTATTTATCATTTATTGAGCAGTCTCAAATACCCTTTGTTGTGTCTCCTTTAGAATCCAAATAAAATTTTTGCGACAATTAAAAATAAAAAGAGTATTTCCTTGTTCCGGAAGCCTTTATCTTGTTTTTTGAATCATTAGGTTTAAACATTACTTCGTTGATTTTTTATCCTTTCAAAAATGGTAGCAACATCCCCTTTTGTTAGTTATTTATCTCAAAGAATCTAATCATATGAACAGCGGATTTCCGCACGATATATGATATATATAAATAAATTTTATCAAAAAGATAACTTACGAAGTTGTTCGAACTTATTCTTTTGATTGACACTAACCCTAGACCCCTCTCCCTTGAGAAATACTTTCTACTCGAGCTCCATCATATAATCTTTCCATTACACCCCAACAAACCTAGTTCGAGTGAAATAGAGCAAAAGATGTCGAGTCAAGAGCATCCTTATATTAGAGA-ATGGTGGATATAAGAATCCACAACA
>08_04 
CGTATAGGAAGTTTTCTCCTCGTACGGCTCGAGAAAAAATGATTCAAAATTATATCAATATAAATTCGAATGACCAATTAACTAAGTCCATAAAATCATCAAATGAAATTAAACTCAGAATTAAGCCCTTGTTTCCTCAAAAAATCATTTGTATACTCATAACTCAAGTTTAATAATTTTCAAATAGCTCAAAAAGGAAAAAATCCTTTGGTATTTATCATTTATTGAGCAGTCTCAAATACCCTTTGTTGTGTCTCCTTTAGAATCCAAATAAAATTTTTGCGACAATTAAAAATAAAAAGAGTATTTCCTTGTTCCGGAAGCCTTTATCTTGTTTTTTGAATCATTAGGTTTAAACATTACTTCGTTGATTTTTTATCCTTTCAAAAATGGTAGCAACATCCCCTTTTGTTAGTTATTTATCTCAAAGAATCTAATCATATGAACAGCGGATTTCCGCACGATATATGATATATATAAATAAATTTTATCAAAAAGATAACTTACGAAGTTGTTCGAACTTATTCTTTTGATTGACACTAACCCTAGACCCCTCTCCCTTGAGAAATACTTTCTACTCGAGCTCCATCATATAATCTTTCCATTACACCCCAACAAACCTAGTTCGAGTGAAATAGAGCAAAAGATGTCGAGTCAAGAGCATCCTTATATTAGAGA-ATGGTGGATATAAGAATCCACAACA
>08_05 
CGTATAGGAAGTTTTCTCCTCGTACGGCTCGAGAAAAAATGATTCAAAATTATATCAATATAAATTCGAATGACCAATTAACTAAGTCCATAAAATCATCAAATGAAATTAAACTCAGAATTAAGCCCTTGTTTCCTCAAAAAATCATTTGTATACTCATAACTCAAGTTTAATAATTTTCAAATAGCTCAAAAAGGAAAAAATCCTTTGGTATTTATCATTTATTGAGCAGTCTCAAATACCCTTTGTTGTGTCTCCTTTAGAATCCAAATAAAATTTTTGCGACAATTAAAAATAAAAAGAGTATTTCCTTGTTCCGGAAGCCTTTATCTTGTTTTTTGAATCATTAGGTTTAAACATTACTTCGTTGATTTTTTATCCTTTCAAAAATGGTAGCAACATCCCCTTTTGTTAGTTATTTATCTCAAAGAATCTAATCATATGAACAGCGGATTTCCGCACGATATATGATATATATAAATAAATTTTATCAAAAAGATAACTTACGAAGTTGTTCGAACTTATTCTTTTGATTGACACTAACCCTAGACCCCTCTCCCTTGAGAAATACTTTCTACTCGAGCTCCATCATATAATCTTTCCATTACACCCCAACAAACCTAGTTCGAGTGAAATAGAGCAAAAGATGTCGAGTCAAGAGCATCCTTATATTAGAGA-ATGGTGGATATAAGAATCCACAACA
>08_06 
CGTATAGGAAGTTTTCTCCTCGTACGGCTCGAGAAAAAATGATTCAAAATTATATCAATATAAATTCGAATGACCAATTAACTAAGTCCATAAAATCATCAAATGAAATTAAACTCAGAATTAAGCCCTTGTTTCCTCAAAAAATCATTTGTATACTCATAACTCAAGTTTAATAATTTTCAAATAGCTCAAAAAGGAAAAAATCCTTTGGTATTTATCATTTATTGAGCAGTCTCAAATACCCTTTGTTGTGTCTCCTTTAGAATCCAAATAAAATTTTTGCGACAATTAAAAATAAAAAGAGTATTTCCTTGTTCCGGAAGCCTTTATCTTGTTTTTTGAATCATTAGGTTTAAACATTACTTCGTTGATTTTTTATCCTTTCAAAAATGGTAGCAACATCCCCTTTTGTTAGTTATTTATCTCAAAGAATCTAATCATATGAACAGCGGATTTCCGCACGATATATGATATATATAAATAAATTTTATCAAAAAGATAACTTACGAAGTTGTTCGAACTTATTCTTTTGATTGACACTAACCCTAGACCCCTCTCCCTTGAGAAATACTTTCTACTCGAGCTCCATCATATAATCTTTCCATTACACCCCAACAAACCTAGTTCGAGTGAAATAGAGCAAAAGATGTCGAGTCAAGAGCATCCTTATATTAGAGA-ATGGTGGATATAAGAATCCACAACA
>08_07 
CGTATAGGAAGTTTTCTCCTCGTACGGCTCGAGAAAAAATGATTCAAAATTATATCAATATAAATTCGAATGACCAATTAACTAAGTCCATAAAATCATCAAATGAAATTAAACTCAGAATTAAGCCCTTGTTTCCTCAAAAAATCATTTGTATACTCATAACTCAAGTTTAATAATTTTCAAATAGCTCAAAAAGGAAAAAATCCTTTGGTATTTATCATTTATTGAGCAGTCTCAAATACCCTTTGTTGTGTCTCCTTTAGAATCCAAATAAAATTTTTGCGACAATTAAAAATAAAAAGAGTATTTCCTTGTTCCGGAAGCCTTTATCTTGTTTTTTGAATCATTAGGTTTAAACATTACTTCGTTGATTTTTTATCCTTTCAAAAATGGTAGCAACATCCCCTTTTGTTAGTTATTTATCTCAAAGAATCTAATCATATGAACAGCGGATTTCCGCACGATATATGATATATATAAATAAATTTTATCAAAAAGATAACTTACGAAGTTGTTCGAACTTATTCTTTTGATTGACACTAACCCTAGACCCCTCTCCCTTGAGAAATACTTTCTACTCGAGCTCCATCATATAATCTTTCCATTACACCCCAACAAACCTAGTTCGAGTGAAATAGAGCAAAAGATGTCGAGTCAAGAGCATCCTTATATTAGAGA-ATGGTGGATATAAGAATCCACAACA
>08_08 
CGTATAGGAAGTTTTCTCCTCGTACGGCTCGAGAAAAAATGATTCAAAATTATATCAATATAAATTCGAATGACCAATTAACTAAGTCCATAAAATCATCAAATGAAATTAAACTCAGAATTAAGCCCTTGTTTCCTCAAAAAATCATTTGTATACTCATAACTCAAGTTTAATAATTTTCAAATAGCTCAAAAAGGAAAAAATCCTTTGGTATTTATCATTTATTGAGCAGTCTCAAATACCCTTTGTTGTGTCTCCTTTAGAATCCAAATAAAATTTTTGCGACAATTAAAAATAAAAAGAGTATTTCCTTGTTCCGGAAGCCTTTATCTTGTTTTTTGAATCATTAGGTTTAAACATTACTTCGTTGATTTTTTATCCTTTCAAAAATGGTAGCAACATCCCCTTTTGTTAGTTATTTATCTCAAAGAATCTAATCATATGAACAGCGGATTTCCGCACGATATATGATATATATAAATAAATTTTATCAAAAAGATAACTTACGAAGTTGTTCGAACTTATTCTTTTGATTGACACTAACCCTAGACCCCTCTCCCTTGAGAAATACTTTCTACTCGAGCTCCATCATATAATCTTTCCATTACACCCCAACAAACCTAGTTCGAGTGAAATAGAGCAAAAGATGTCGAGTCAAGAGCATCCTTATATTAGAGA-ATGGTGGATATAAGAATCCACAACA
>08_09 
CGTATAGGAAGTTTTCTCCTCGTACGGCTCGAGAAAAAATGATTCAAAATTATATCAATATAAATTCGAATGACCAATTAACTAAGTCCATAAAATCATCAAATGAAATTAAACTCAGAATTAAGCCCTTGTTTCCTCAAAAAATCATTTGTATACTCATAACTCAAGTTTAATAATTTTCAAATAGCTCAAAAAGGAAAAAATCCTTTGGTATTTATCATTTATTGAGCAGTCTCAAATACCCTTTGTTGTGTCTCCTTTAGAATCCAAATAAAATTTTTGCGACAATTAAAAATAAAAAGAGTATTTCCTTGTTCCGGAAGCCTTTATCTTGTTTTTTGAATCATTAGGTTTAAACATTACTTCGTTGATTTTTTATCCTTTCAAAAATGGTAGCAACATCCCCTTTTGTTAGTTATTTATCTCAAAGAATCTAATCATATGAACAGCGGATTTCCGCACGATATATGATATATATAAATAAATTTTATCAAAAAGATAACTTACGAAGTTGTTCGAACTTATTCTTTTGATTGACACTAACCCTAGACCCCTCTCCCTTGAGAAATACTTTCTACTCGAGCTCCATCATATAATCTTTCCATTACACCCCAACAAACCTAGTTCGAGTGAAATAGAGCAAAAGATGTCGAGTCAAGAGCATCCTTATATTAGAGA-ATGGTGGATATAAGAATCCACAACA
>09_01 
CGTATAGGAAGTTTTCTCCTCGTACGGCTCGAGAAAAAATGATTCAAAATTATATCAATATAAATTCGAATGACCAATTAACTAAGTCCATAAAATCATCAAATGAAATTAAACTCAGAATTAAGCCCTTGTTTCCTCAAAAAATCATTTGTATACTCATAACTCAAGTTTAATAATTTTCAAATAGCTCAAAAAGGAAAAAATCCTTTGGTATTTATCATTTATTGAGCAGTCTCAAATACCCTTTGTTGTGTCTCCTTTAGAATCCAAATAAAATTTTTGCGACAATTAAAAATAAAAAGAGTATTTCCTTGTTCCGGAAGCCTTTATCTTGTTTTTTGAATCATTAGGTTTAAACATTACTTCGTTGATTTTTTATCCTTTCAAAAATGGTAGCAACATCCCCTTTTGTTAGTTATTTATCTCAAAGAATCTAATCATATGAACAGCGGATTTCCGCACGATATATGATATATATAAATAAATTTTATCAAAAAGATAACTTACGAAGTTGTTCGAACTTATTCTTTTGATTGACACTAACCCTAGACCCCTCTCCCTTGAGAAATACTTTCTACTCGAGCTCCATCATATAATCTTTCCATTACACCCCAACAAACCTAGTTCGAGTGAAATAGAGCAAAAGATGTCGAGTCAAGAGCATCCTTATATTAGAGA-ATGGTGGATATAAGAATCCACAACA
>09_02 
CGTATAGGAAGTTTTCTCCTCGTACGGCTCGAGAAAAAATGATTCAAAATTATATCAATATAAATTCGAATGACCAATTAACTAAGTCCATAAAATCATCAAATGAAATTAAACTCAGAATTAAGCCCTTGTTTCCTCAAAAAATCATTTGTATACTCATAACTCAAGTTTAATAATTTTCAAATAGCTCAAAAAGGAAAAAATCCTTTGGTATTTATCATTTATTGAGCAGTCTCAAATACCCTTTGTTGTGTCTCCTTTAGAATCCAAATAAAATTTTTGCGACAATTAAAAATAAAAAGAGTATTTCCTTGTTCCGGAAGCCTTTATCTTGTTTTTTGAATCATTAGGTTTAAACATTACTTCGTTGATTTTTTATCCTTTCAAAAATGGTAGCAACATCCCCTTTTGTTAGTTATTTATCTCAAAGAATCTAATCATATGAACAGCGGATTTCCGCACGATATATGATATATATAAATAAATTTTATCAAAAAGATAACTTACGAAGTTGTTCGAACTTATTCTTTTGATTGACACTAACCCTAGACCCCTCTCCCTTGAGAAATACTTTCTACTCGAGCTCCATCATATAATCTTTCCATTACACCCCAACAAACCTAGTTCGAGTGAAATAGAGCAAAAGATGTCGAGTCAAGAGCATCCTTATATTAGAGA-ATGGTGGATATAAGAATCCACAACA
>09_04 
CGTATAGGAAGTTTTCTCCTCGTACGGCTCGAGAAAAAATGATTCAAAATTATATCAATATAAATTCGAATGACCAATTAACTAAGTCCATAAAATCATCAAATGAAATTAAACTCAGAATTAAGCCCTTGTTTCCTCAAAAAATCATTTGTATACTCATAACTCAAGTTTAATAATTTTCAAATAGCTCAAAAAGGAAAAAATCCTTTGGTATTTATCATTTATTGAGCAGTCTCAAATACCCTTTGTTGTGTCTCCTTTAGAATCCAAATAAAATTTTTGCGACAATTAAAAATAAAAAGAGTATTTCCTTGTTCCGGAAGCCTTTATCTTGTTTTTTGAATCATTAGGTTTAAACATTACTTCGTTGATTTTTTATCCTTTCAAAAATGGTAGCAACATCCCCTTTTGTTAGTTATTTATCTCAAAGAATCTAATCATATGAACAGCGGATTTCCGCACGATATATGATATATATAAATAAATTTTATCAAAAAGATAACTTACGAAGTTGTTCGAACTTATTCTTTTGATTGACACTAACCCTAGACCCCTCTCCCTTGAGAAATACTTTCTACTCGAGCTCCATCATATAATCTTTCCATTACACCCCAACAAACCTAGTTCGAGTGAAATAGAGCAAAAGATGTCGAGTCAAGAGCATCCTTATATTAGAGA-ATGGTGGATATAAGAATCCACAACA
>09_07 
CGTATAGGAAGTTTTCTCCTCGTACGGCTCGAGAAAAAATGATTCAAAATTATATCAATATAAATTCGAATGACCAATTAACTAAGTCCATAAAATCATCAAATGAAATTAAACTCAGAATTAAGCCCTTGTTTCCTCAAAAAATCATTTGTATACTCATAACTCAAGTTTAATAATTTTCAAATAGCTCAAAAAGGAAAAAATCCTTTGGTATTTATCATTTATTGAGCAGTCTCAAATACCCTTTGTTGTGTCTCCTTTAGAATCCAAATAAAATTTTTGCGACAATTAAAAATAAAAAGAGTATTTCCTTGTTCCGGAAGCCTTTATCTTGTTTTTTGAATCATTAGGTTTAAACATTACTTCGTTGATTTTTTATCCTTTCAAAAATGGTAGCAACATCCCCTTTTGTTAGTTATTTATCTCAAAGAATCTAATCATATGAACAGCGGATTTCCGCACGATATATGATATATATAAATAAATTTTATCAAAAAGATAACTTACGAAGTTGTTCGAACTTATTCTTTTGATTGACACTAACCCTAGACCCCTCTCCCTTGAGAAATACTTTCTACTCGAGCTCCATCATATAATCTTTCCATTACACCCCAACAAACCTAGTTCGAGTGAAATAGAGCAAAAGATGTCGAGTCAAGAGCATCCTTATATTAGAGA-ATGGTGGATATAAGAATCCACAACA
>09_08 
CGTATAGGAAGTTTTCTCCTCGTACGGCTCGAGAAAAAATGATTCAAAATTATATCAATATAAATTCGAATGACCAATTAACTAAGTCCATAAAATCATCAAATGAAATTAAACTCAGAATTAAGCCCTTGTTTCCTCAAAAAATCATTTGTATACTCATAACTCAAGTTTAATAATTTTCAAATAGCTCAAAAAGGAAAAAATCCTTTGGTATTTATCATTTATTGAGCAGTCTCAAATACCCTTTGTTGTGTCTCCTTTAGAATCCAAATAAAATTTTTGCGACAATTAAAAATAAAAAGAGTATTTCCTTGTTCCGGAAGCCTTTATCTTGTTTTTTGAATCATTAGGTTTAAACATTACTTCGTTGATTTTTTATCCTTTCAAAAATGGTAGCAACATCCCCTTTTGTTAGTTATTTATCTCAAAGAATCTAATCATATGAACAGCGGATTTCCGCACGATATATGATATATATAAATAAATTTTATCAAAAAGATAACTTACGAAGTTGTTCGAACTTATTCTTTTGATTGACACTAACCCTAGACCCCTCTCCCTTGAGAAATACTTTCTACTCGAGCTCCATCATATAATCTTTCCATTACACCCCAACAAACCTAGTTCGAGTGAAATAGAGCAAAAGATGTCGAGTCAAGAGCATCCTTATATTAGAGA-ATGGTGGATATAAGAATCCACAACA
>09_09 
CGTATAGGAAGTTTTCTCCTCGTACGGCTCGAGAAAAAATGATTCAAAATTATATCAATATAAATTCGAATGACCAATTAACTAAGTCCATAAAATCATCAAATGAAATTAAACTCAGAATTAAGCCCTTGTTTCCTCAAAAAATCATTTGTATACTCATAACTCAAGTTTAATAATTTTCAAATAGCTCAAAAAGGAAAAAATCCTTTGGTATTTATCATTTATTGAGCAGTCTCAAATACCCTTTGTTGTGTCTCCTTTAGAATCCAAATAAAATTTTTGCGACAATTAAAAATAAAAAGAGTATTTCCTTGTTCCGGAAGCCTTTATCTTGTTTTTTGAATCATTAGGTTTAAACATTACTTCGTTGATTTTTTATCCTTTCAAAAATGGTAGCAACATCCCCTTTTGTTAGTTATTTATCTCAAAGAATCTAATCATATGAACAGCGGATTTCCGCACGATATATGATATATATAAATAAATTTTATCAAAAAGATAACTTACGAAGTTGTTCGAACTTATTCTTTTGATTGACACTAACCCTAGACCCCTCTCCCTTGAGAAATACTTTCTACTCGAGCTCCATCATATAATCTTTCCATTACACCCCAACAAACCTAGTTCGAGTGAAATAGAGCAAAAGATGTCGAGTCAAGAGCATCCTTATATTAGAGA-ATGGTGGATATAAGAATCCACAACA
>09_10 
CGTATAGGAAGTTTTCTCCTCGTACGGCTCGAGAAAAAATGATTCAAAATTATATCAATATAAATTCGAATGACCAATTAACTAAGTCCATAAAATCATCAAATGAAATTAAACTCAGAATTAAGCCCTTGTTTCCTCAAAAAATCATTTGTATACTCATAACTCAAGTTTAATAATTTTCAAATAGCTCAAAAAGGAAAAAATCCTTTGGTATTTATCATTTATTGAGCAGTCTCAAATACCCTTTGTTGTGTCTCCTTTAGAATCCAAATAAAATTTTTGCGACAATTAAAAATAAAAAGAGTATTTCCTTGTTCCGGAAGCCTTTATCTTGTTTTTTGAATCATTAGGTTTAAACATTACTTCGTTGATTTTTTATCCTTTCAAAAATGGTAGCAACATCCCCTTTTGTTAGTTATTTATCTCAAAGAATCTAATCATATGAACAGCGGATTTCCGCACGATATATGATATATATAAATAAATTTTATCAAAAAGATAACTTACGAAGTTGTTCGAACTTATTCTTTTGATTGACACTAACCCTAGACCCCTCTCCCTTGAGAAATACTTTCTACTCGAGCTCCATCATATAATCTTTCCATTACACCCCAACAAACCTAGTTCGAGTGAAATAGAGCAAAAGATGTCGAGTCAAGAGCATCCTTATATTAGAGA-ATGGTGGATATAAGAATCCACAACA
>10_01 
CGTATAGGAAGTTTTCTCCTCGTACGGCTCGAGAAAAAATGATTCAAAATTATATCAATATAAATTCGAATGACCAATTAACTAAGTCCATAAAATCATCAAATGAAATTAAACTCATAATTAAGCCCTTGTTTCCTCAAAAAATCATTTGTATACTCATAACTCAAGTTTAATAATTTTCAAATAGCTCAAAAAGGAAAAAATCCTTTGGTATTTATCATTTATTGAGCAGTCTCAAATACCCTTTGTTGTGTCTCCTTTAGAATCCAAATAAAATTTTTGCGACAATTAAAAATAAAAAGAGTATTTCCTTGTTCCGGAAGCCTTTATCTTGTTTTTTGAATCATTAGGTTTAAACATTACTTCGTTGATTTTTTATCCTTTCAAAAATGGTAGCAACATCCCCTTTTGTTAGTTATTTATCTCAAAGAATCTAATCATATGAACAGCGGATTTCCGCACGATATATGATATATATAAATAAATTTTATCAAAAAGATAACTTACGAAGTTGTTCGAACTTATTCTTTTGATTGACACTAACCCTAGACCCCTCTCCCTTGAGAAATACTTTCTACTCGAGCTCCATCATATAATCTTTCCATTACACCCCAACAAACCTAGTTCGAGTGAAATAGAGCAAAAGATGTCGAGTCAAGAGCATCCTTATATTAGAGA-ATGGTGGATATAAGAATCCACAACA
>10_02 
CGTATAGGAAGTTTTCTCCTCGTACGGCTCGAGAAAAAATGATTCAAAATTATATCAATATAAATTCGAATGACCAATTAACTAAGTCCATAAAATCATCAAATGAAATTAAACTCATAATTAAGCCCTTGTTTCCTCAAAAAATCATTTGTATACTCATAACTCAAGTTTAATAATTTTCAAATAGCTCAAAAAGGAAAAAATCCTTTGGTATTTATCATTTATTGAGCAGTCTCAAATACCCTTTGTTGTGTCTCCTTTAGAATCCAAATAAAATTTTTGCGACAATTAAAAATAAAAAGAGTATTTCCTTGTTCCGGAAGCCTTTATCTTGTTTTTTGAATCATTAGGTTTAAACATTACTTCGTTGATTTTTTATCCTTTCAAAAATGGTAGCAACATCCCCTTTTGTTAGTTATTTATCTCAAAGAATCTAATCATATGAACAGCGGATTTCCGCACGATATATGATATATATAAATAAATTTTATCAAAAAGATAACTTACGAAGTTGTTCGAACTTATTCTTTTGATTGACACTAACCCTAGACCCCTCTCCCTTGAGAAATACTTTCTACTCGAGCTCCATCATATAATCTTTCCATTACACCCCAACAAACCTAGTTCGAGTGAAATAGAGCAAAAGATGTCGAGTCAAGAGCATCCTTATATTAGAGA-ATGGTGGATATAAGAATCCACAACA
>10_03 
CGTATAGGAAGTTTTCTCCTCGTACGGCTCGAGAAAAAATGATTCAAAATTATATCAATATAAATTCGAATGACCAATTAACTAAGTCCATAAAATCATCAAATGAAATTAAACTCATAATTAAGCCCTTGTTTCCTCAAAAAATCATTTGTATACTCATAACTCAAGTTTAATAATTTTCAAATAGCTCAAAAAGGAAAAAATCCTTTGGTATTTATCATTTATTGAGCAGTCTCAAATACCCTTTGTTGTGTCTCCTTTAGAATCCAAATAAAATTTTTGCGACAATTAAAAATAAAAAGAGTATTTCCTTGTTCCGGAAGCCTTTATCTTGTTTTTTGAATCATTAGGTTTAAACATTACTTCGTTGATTTTTTATCCTTTCAAAAATGGTAGCAACATCCCCTTTTGTTAGTTATTTATCTCAAAGAATCTAATCATATGAACAGCGGATTTCCGCACGATATATGATATATATAAATAAATTTTATCAAAAAGATAACTTACGAAGTTGTTCGAACTTATTCTTTTGATTGACACTAACCCTAGACCCCTCTCCCTTGAGAAATACTTTCTACTCGAGCTCCATCATATAATCTTTCCATTACACCCCAACAAACCTAGTTCGAGTGAAATAGAGCAAAAGATGTCGAGTCAAGAGCATCCTTATATTAGAGA-ATGGTGGATATAAGAATCCACAACA
>10_04 
CGTATAGGAAGTTTTCTCCTCGTACGGCTCGAGAAAAAATGATTCAAAATTATATCAATATAAATTCGAATGACCAATTAACTAAGTCCATAAAATCATCAAATGAAATTAAACTCATAATTAAGCCCTTGTTTCCTCAAAAAATCATTTGTATACTCATAACTCAAGTTTAATAATTTTCAAATAGCTCAAAAAGGAAAAAATCCTTTGGTATTTATCATTTATTGAGCAGTCTCAAATACCCTTTGTTGTGTCTCCTTTAGAATCCAAATAAAATTTTTGCGACAATTAAAAATAAAAAGAGTATTTCCTTGTTCCGGAAGCCTTTATCTTGTTTTTTGAATCATTAGGTTTAAACATTACTTCGTTGATTTTTTATCCTTTCAAAAATGGTAGCAACATCCCCTTTTGTTAGTTATTTATCTCAAAGAATCTAATCATATGAACAGCGGATTTCCGCACGATATATGATATATATAAATAAATTTTATCAAAAAGATAACTTACGAAGTTGTTCGAACTTATTCTTTTGATTGACACTAACCCTAGACCCCTCTCCCTTGAGAAATACTTTCTACTCGAGCTCCATCATATAATCTTTCCATTACACCCCAACAAACCTAGTTCGAGTGAAATAGAGCAAAAGATGTCGAGTCAAGAGCATCCTTATATTAGAGA-ATGGTGGATATAAGAATCCACAACA
>10_05 
CGTATAGGAAGTTTTCTCCTCGTACGGCTCGAGAAAAAATGATTCAAAATTATATCAATATAAATTCGAATGACCAATTAACTAAGTCCATAAAATCATCAAATGAAATTAAACTCATAATTAAGCCCTTGTTTCCTCAAAAAATCATTTGTATACTCATAACTCAAGTTTAATAATTTTCAAATAGCTCAAAAAGGAAAAAATCCTTTGGTATTTATCATTTATTGAGCAGTCTCAAATACCCTTTGTTGTGTCTCCTTTAGAATCCAAATAAAATTTTTGCGACAATTAAAAATAAAAAGAGTATTTCCTTGTTCCGGAAGCCTTTATCTTGTTTTTTGAATCATTAGGTTTAAACATTACTTCGTTGATTTTTTATCCTTTCAAAAATGGTAGCAACATCCCCTTTTGTTAGTTATTTATCTCAAAGAATCTAATCATATGAACAGCGGATTTCCGCACGATATATGATATATATAAATAAATTTTATCAAAAAGATAACTTACGAAGTTGTTCGAACTTATTCTTTTGATTGACACTAACCCTAGACCCCTCTCCCTTGAGAAATACTTTCTACTCGAGCTCCATCATATAATCTTTCCATTACACCCCAACAAACCTAGTTCGAGTGAAATAGAGCAAAAGATGTCGAGTCAAGAGCATCCTTATATTAGAGA-ATGGTGGATATAAGAATCCACAACA
>10_06 
CGTATAGGAAGTTTTCTCCTCGTACGGCTCGAGAAAAAATGATTCAAAATTATATCAATATAAATTCGAATGACCAATTAACTAAGTCCATAAAATCATCAAATGAAATTAAACTCAGAATTAAGCCCTTGTTTCCTCAAAAAATCATTTGTATACTCATAACTCAAGTTTAATAATTTTCAAATAGCTCAAAAAGGAAAAAATCCTTTGGTATTTATCATTTATTGAGCAGTCTCAAATACCCTTTGTTGTGTCTCCTTTAGAATCCAAATAAAATTTTTGCGACAATTAAAAATAAAAAGAGTATTTCCTTGTTCCGGAAGCCTTTATCTTGTTTTTTGAATCATTAGGTTTAAACATTACTTCGTTGATTTTTTATCCTTTCAAAAATGGTAGCAACATCCCCTTTTGTTAGTTATTTATCTCAAAGAATCTAATCATATGAACAGCGGATTTCCGCACGATATATGATATATATAAATAAATTTTATCAAAAAGATAACTTACGAAGTTGTTCGAACTTATTCTTTTGATTGACACTAACCCTAGACCCCTCTCCCTTGAGAAATACTTTCTACTCGAGCTCCATCATATAATCTTTCCATTACACCCCAACAAACCTAGTTCGAGTGAAATAGAGCAAAAGATGTCGAGTCAAGAGCATCCTTATATTAGAGA-ATGGTGGATATAAGAATCCACAACA
>10_07 
CGTATAGGAAGTTTTCTCCTCGTACGGCTCGAGAAAAAATGATTCAAAATTATATCAATATAAATTCGAATGACCAATTAACTAAGTCCATAAAATCATCAAATGAAATTAAACTCAGAATTAAGCCCTTGTTTCCTCAAAAAATCATTTGTATACTCATAACTCAAGTTTAATAATTTTCAAATAGCTCAAAAAGGAAAAAATCCTTTGGTATTTATCATTTATTGAGCAGTCTCAAATACCCTTTGTTGTGTCTCCTTTAGAATCCAAATAAAATTTTTGCGACAATTAAAAATAAAAAGAGTATTTCCTTGTTCCGGAAGCCTTTATCTTGTTTTTTGAATCATTAGGTTTAAACATTACTTCGTTGATTTTTTATCCTTTCAAAAATGGTAGCAACATCCCCTTTTGTTAGTTATTTATCTCAAAGAATCTAATCATATGAACAGCGGATTTCCGCACGATATATGATATATATAAATAAATTTTATCAAAAAGATAACTTACGAAGTTGTTCGAACTTATTCTTTTGATTGACACTAACCCTAGACCCCTCTCCCTTGAGAAATACTTTCTACTCGAGCTCCATCATATAATCTTTCCATTACACCCCAACAAACCTAGTTCGAGTGAAATAGAGCAAAAGATGTCGAGTCAAGAGCATCCTTATATTAGAGA-ATGGTGGATATAAGAATCCACAACA
>10_08 
CGTATAGGAAGTTTTCTCCTCGTACGGCTCGAGAAAAAATGATTCAAAATTATATCAATATAAATTCGAATGACCAATTAACTAAGTCCATAAAATCATCAAATGAAATTAAACTCATAATTAAGCCCTTGTTTCCTCAAAAAATCATTTGTATACTCATAACTCAAGTTTAATAATTTTCAAATAGCTCAAAAAGGAAAAAATCCTTTGGTATTTATCATTTATTGAGCAGTCTCAAATACCCTTTGTTGTGTCTCCTTTAGAATCCAAATAAAATTTTTGCGACAATTAAAAATAAAAAGAGTATTTCCTTGTTCCGGAAGCCTTTATCTTGTTTTTTGAATCATTAGGTTTAAACATTACTTCGTTGATTTTTTATCCTTTCAAAAATGGTAGCAACATCCCCTTTTGTTAGTTATTTATCTCAAAGAATCTAATCATATGAACAGCGGATTTCCGCACGATATATGATATATATAAATAAATTTTATCAAAAAGATAACTTACGAAGTTGTTCGAACTTATTCTTTTGATTGACACTAACCCTAGACCCCTCTCCCTTGAGAAATACTTTCTACTCGAGCTCCATCATATAATCTTTCCATTACACCCCAACAAACCTAGTTCGAGTGAAATAGAGCAAAAGATGTCGAGTCAAGAGCATCCTTATATTAGAGA-ATGGTGGATATAAGAATCCACAACA
>10_09 
CGTATAGGAAGTTTTCTCCTCGTACGGCTCGAGAAAAAATGATTCAAAATTATATCAATATAAATTCGAATGACCAATTAACTAAGTCCATAAAATCATCAAATGAAATTAAACTCATAATTAAGCCCTTGTTTCCTCAAAAAATCATTTGTATACTCATAACTCAAGTTTAATAATTTTCAAATAGCTCAAAAAGGAAAAAATCCTTTGGTATTTATCATTTATTGAGCAGTCTCAAATACCCTTTGTTGTGTCTCCTTTAGAATCCAAATAAAATTTTTGCGACAATTAAAAATAAAAAGAGTATTTCCTTGTTCCGGAAGCCTTTATCTTGTTTTTTGAATCATTAGGTTTAAACATTACTTCGTTGATTTTTTATCCTTTCAAAAATGGTAGCAACATCCCCTTTTGTTAGTTATTTATCTCAAAGAATCTAATCATATGAACAGCGGATTTCCGCACGATATATGATATATATAAATAAATTTTATCAAAAAGATAACTTACGAAGTTGTTCGAACTTATTCTTTTGATTGACACTAACCCTAGACCCCTCTCCCTTGAGAAATACTTTCTACTCGAGCTCCATCATATAATCTTTCCATTACACCCCAACAAACCTAGTTCGAGTGAAATAGAGCAAAAGATGTCGAGTCAAGAGCATCCTTATATTAGAGA-ATGGTGGATATAAGAATCCACAACA
>10_10 
CGTATAGGAAGTTTTCTCCTCGTACGGCTCGAGAAAAAATGATTCAAAATTATATCAATATAAATTCGAATGACCAATTAACTAAGTCCATAAAATCATCAAATGAAATTAAACTCATAATTAAGCCCTTGTTTCCTCAAAAAATCATTTGTATACTCATAACTCAAGTTTAATAATTTTCAAATAGCTCAAAAAGGAAAAAATCCTTTGGTATTTATCATTTATTGAGCAGTCTCAAATACCCTTTGTTGTGTCTCCTTTAGAATCCAAATAAAATTTTTGCGACAATTAAAAATAAAAAGAGTATTTCCTTGTTCCGGAAGCCTTTATCTTGTTTTTTGAATCATTAGGTTTAAACATTACTTCGTTGATTTTTTATCCTTTCAAAAATGGTAGCAACATCCCCTTTTGTTAGTTATTTATCTCAAAGAATCTAATCATATGAACAGCGGATTTCCGCACGATATATGATATATATAAATAAATTTTATCAAAAAGATAACTTACGAAGTTGTTCGAACTTATTCTTTTGATTGACACTAACCCTAGACCCCTCTCCCTTGAGAAATACTTTCTACTCGAGCTCCATCATATAATCTTTCCATTACACCCCAACAAACCTAGTTCGAGTGAAATAGAGCAAAAGATGTCGAGTCAAGAGCATCCTTATATTAGAGA-ATGGTGGATATAAGAATCCACAACA
>11_01 
CGTATAGGAAGTTTTCTCCTCGTACGGCTCGAGAAAAAATGATTCAAAATTATATCAATATAAATTCGAATGACCAATTAACTAAGTCCATAAAATCATCAAATGAAATTAAACTCAGAATTAAGCCCTTGTTTCCTCAAAAAATCATTTGTATACTCATAACTCAAGTTTAATAATTTTCAAATAGCTCAAAAAGGAAAAAATCCTTTGGTATTTATCATTTATTGAGCAGTCTCAAATACCCTTTGTTGTGTCTCCTTTAGAATCCAAATAAAATTTTTGCGACAATTAAAAATAAAAAGAGTATTTCCTTGTTCCGGAAGCCTTTATCTTGTTTTTTGAATCATTAGGTTTAAACATTACTTCGTTGATTTTTTATCCTTTCAAAAATGGTAGCAACATCCCCTTTTGTTAGTTATTTATCTCAAAGAATCTAATCATATGAACAGCGGATTTCCGCACGATATATGATATATATAAATAAATTTTATCAAAAAGATAACTTACGAAGTTGTTCGAACTTATTCTTTTGATTGACACTAACCCTAGACCCCTCTCCCTTGAGAAATACTTTCTACTCGAGCTCCATCATATAATCTTTCCATTACACCCCAACAAACCTAGTTCGAGTGAAATAGAGCAAAAGATGTCGAGTCAAGAGCATCCTTATATTAGAGA-ATGGTGGATATAAGAATCCACAACA
>11_02 
CGTATAGGAAGTTTTCTCCTCGTACGGCTCGAGAAAAAATGATTCAAAATTATATCAATATAAATTCGAATGACCAATTAACTAAGTCCATAAAATCATCAAATGAAATTAAACTCAGAATTAAGCCCTTGTTTCCTCAAAAAATCATTTGTATACTCATAACTCAAGTTTAATAATTTTCAAATAGCTCAAAAAGGAAAAAATCCTTTGGTATTTATCATTTATTGAGCAGTCTCAAATACCCTTTGTTGTGTCTCCTTTAGAATCCAAATAAAATTTTTGCGACAATTAAAAATAAAAAGAGTATTTCCTTGTTCCGGAAGCCTTTATCTTGTTTTTTGAATCATTAGGTTTAAACATTACTTCGTTGATTTTTTATCCTTTCAAAAATGGTAGCAACATCCCCTTTTGTTAGTTATTTATCTCAAAGAATCTAATCATATGAACAGCGGATTTCCGCACGATATATGATATATATAAATAAATTTTATCAAAAAGATAACTTACGAAGTTGTTCGAACTTATTCTTTTGATTGACACTAACCCTAGACCCCTCTCCCTTGAGAAATACTTTCTACTCGAGCTCCATCATATAATCTTTCCATTACACCCCAACAAACCTAGTTCGAGTGAAATAGAGCAAAAGATGTCGAGTCAAGAGCATCCTTATATTAGAGA-ATGGTGGATATAAGAATCCACAACA
>11_04 
CGTATAGGAAGTTTTCTCCTCGTACGGCTCGAGAAAAAATGATTCAAAATTATATCAATATAAATTCGAATGACCAATTAACTAAGTCCATAAAATCATCAAATGAAATTAAACTCAGAATTAAGCCCTTGTTTCCTCAAAAAATCATTTGTATACTCATAACTCAAGTTTAATAATTTTCAAATAGCTCAAAAAGGAAAAAATCCTTTGGTATTTATCATTTATTGAGCAGTCTCAAATACCCTTTGTTGTGTCTCCTTTAGAATCCAAATAAAATTTTTGCGACAATTAAAAATAAAAAGAGTATTTCCTTGTTCCGGAAGCCTTTATCTTGTTTTTTGAATCATTAGGTTTAAACATTACTTCGTTGATTTTTTATCCTTTCAAAAATGGTAGCAACATCCCCTTTTGTTAGTTATTTATCTCAAAGAATCTAATCATATGAACAGCGGATTTCCGCACGATATATGATATATATAAATAAATTTTATCAAAAAGATAACTTACGAAGTTGTTCGAACTTATTCTTTTGATTGACACTAACCCTAGACCCCTCTCCCTTGAGAAATACTTTCTACTCGAGCTCCATCATATAATCTTTCCATTACACCCCAACAAACCTAGTTCGAGTGAAATAGAGCAAAAGATGTCGAGTCAAGAGCATCCTTATATTAGAGA-ATGGTGGATATAAGAATCCACAACA
>11_05 
CGTATAGGAAGTTTTCTCCTCGTACGGCTCGAGAAAAAATGATTCAAAATTATATCAATATAAATTCGAATGACCAATTAACTAAGTCCATAAAATCATCAAATGAAATTAAACTCAGAATTAAGCCCTTGTTTCCTCAAAAAATCATTTGTATACTCATAACTCAAGTTTAATAATTTTCAAATAGCTCAAAAAGGAAAAAATCCTTTGGTATTTATCATTTATTGAGCAGTCTCAAATACCCTTTGTTGTGTCTCCTTTAGAATCCAAATAAAATTTTTGCGACAATTAAAAATAAAAAGAGTATTTCCTTGTTCCGGAAGCCTTTATCTTGTTTTTTGAATCATTAGGTTTAAACATTACTTCGTTGATTTTTTATCCTTTCAAAAATGGTAGCAACATCCCCTTTTGTTAGTTATTTATCTCAAAGAATCTAATCATATGAACAGCGGATTTCCGCACGATATATGATATATATAAATAAATTTTATCAAAAAGATAACTTACGAAGTTGTTCGAACTTATTCTTTTGATTGACACTAACCCTAGACCCCTCTCCCTTGAGAAATACTTTCTACTCGAGCTCCATCATATAATCTTTCCATTACACCCCAACAAACCTAGTTCGAGTGAAATAGAGCAAAAGATGTCGAGTCAAGAGCATCCTTATATTAGAGA-ATGGTGGATATAAGAATCCACAACA
>11_20 
CGTATAGGAAGTTTTCTCCTCGTACGGCTCGAGAAAAAATGATTCAAAATTATATCAATATAAATTCGAATGACCAATTAACTAAGTCCATAAAATCATCAAATGAAATTAAACTCAGAATTAAGCCCTTGTTTCCTCAAAAAATCATTTGTATACTCATAACTCAAGTTTAATAATTTTCAAATAGCTCAAAAAGGAAAAAATCCTTTGGTATTTATCATTTATTGAGCAGTCTCAAATACCCTTTGTTGTGTCTCCTTTAGAATCCAAATAAAATTTTTGCGACAATTAAAAATAAAAAGAGTATTTCCTTGTTCCGGAAGCCTTTATCTTGTTTTTTGAATCATTAGGTTTAAACATTACTTCGTTGATTTTTTATCCTTTCAAAAATGGTAGCAACATCCCCTTTTGTTAGTTATTTATCTCAAAGAATCTAATCATATGAACAGCGGATTTCCGCACGATATATGATATATATAAATAAATTTTATCAAAAAGATAACTTACGAAGTTGTTCGAACTTATTCTTTTGATTGACACTAACCCTAGACCCCTCTCCCTTGAGAAATACTTTCTACTCGAGCTCCATCATATAATCTTTCCATTACACCCCAACAAACCTAGTTCGAGTGAAATAGAGCAAAAGATGTCGAGTCAAGAGCATCCTTATATTAGAGA-ATGGTGGATATAAGAATCCACAACA
>12_05 
CGTATAGGAAGTTTTCTCCTCGTACGGCTCGAGAAAAAATGATTCAAAATTATATCAATATAAATTCGAATGACCAATTAACTAAGTCCATAAAATCATCAAATGAAATTAAACTCAGAATTAAGCCCTTGTTTCCTCAAAAAATCATTTGTATACTCATAACTCAAGTTTAATAATTTTCAAATAGCTCAAAAAGGAAAAAATCCTTTGGTATTTATCATTTATTGAGCAGTCTCAAATACCCTTTGTTGTGTCTCCTTTAGAATCCAAATAAAATTTTTGCGACAATTAAAAATAAAAAGAGTATTTCCTTGTTCCGGAAGCCTTTATCTTGTTTTTTGAATCATTAGGTTTAAACATTACTTCGTTGATTTTTTATCCTTTCAAAAATGGTAGCAACATCCCCTTTTGTTAGTTATTTATCTCAAAGAATCTAATCATATGAACAGCGGATTTCCGCACGATATATGATATATATAAATAAATTTTATCAAAAAGATAACTTACGAAGTTGTTCGAACTTATTCTTTTGATTGACACTAACCCTAGACCCCTCTCCCTTGAGAAATACTTTCTACTCGAGCTCCATCATATAATCTTTCCATTACACCCCAACAAACCTAGTTCGAGTGAAATAGAGCAAAAGATGTCGAGTCAAGAGCATCCTTATATTAGAGA-ATGGTGGATATAAGAATCCACAACA
>12_06 
CGTATAGGAAGTTTTCTCCTCGTACGGCTCGAGAAAAAATGATTCAAAATTATATCAATATAAATTCGAATGACCAATTAACTAAGTCCATAAAATCATCAAATGAAATTAAACTCAGAATTAAGCCCTTGTTTCCTCAAAAAATCATTTGTATACTCATAACTCAAGTTTAATAATTTTCAAATAGCTCAAAAAGGAAAAAATCCTTTGGTATTTATCATTTATTGAGCAGTCTCAAATACCCTTTGTTGTGTCTCCTTTAGAATCCAAATAAAATTTTTGCGACAATTAAAAATAAAAAGAGTATTTCCTTGTTCCGGAAGCCTTTATCTTGTTTTTTGAATCATTAGGTTTAAACATTACTTCGTTGATTTTTTATCCTTTCAAAAATGGTAGCAACATCCCCTTTTGTTAGTTATTTATCTCAAAGAATCTAATCATATGAACAGCGGATTTCCGCACGATATATGATATATATAAATAAATTTTATCAAAAAGATAACTTACGAAGTTGTTCGAACTTATTCTTTTGATTGACACTAACCCTAGACCCCTCTCCCTTGAGAAATACTTTCTACTCGAGCTCCATCATATAATCTTTCCATTACACCCCAACAAACCTAGTTCGAGTGAAATAGAGCAAAAGATGTCGAGTCAAGAGCATCCTTATATTAGAGA-ATGGTGGATATAAGAATCCACAACA
>12_07 
CGTATAGGAAGTTTTCTCCTCGTACGGCTCGAGAAAAAATGATTCAAAATTATATCAATATAAATTCGAATGACCAATTAACTAAGTCCATAAAATCATCAAATGAAATTAAACTCAGAATTAAGCCCTTGTTTCCTCAAAAAATCATTTGTATACTCATAACTCAAGTTTAATAATTTTCAAATAGCTCAAAAAGGAAAAAATCCTTTGGTATTTATCATTTATTGAGCAGTCTCAAATACCCTTTGTTGTGTCTCCTTTAGAATCCAAATAAAATTTTTGCGACAATTAAAAATAAAAAGAGTATTTCCTTGTTCCGGAAGCCTTTATCTTGTTTTTTGAATCATTAGGTTTAAACATTACTTCGTTGATTTTTTATCCTTTCAAAAATGGTAGCAACATCCCCTTTTGTTAGTTATTTATCTCAAAGAATCTAATCATATGAACAGCGGATTTCCGCACGATATATGATATATATAAATAAATTTTATCAAAAAGATAACTTACGAAGTTGTTCGAACTTATTCTTTTGATTGACACTAACCCTAGACCCCTCTCCCTTGAGAAATACTTTCTACTCGAGCTCCATCATATAATCTTTCCATTACACCCCAACAAACCTAGTTCGAGTGAAATAGAGCAAAAGATGTCGAGTCAAGAGCATCCTTATATTAGAGA-ATGGTGGATATAAGAATCCACAACA
>12_11 
CGTATAGGAAGTTTTCTCCTCGTACGGCTCGAGAAAAAATGATTCAAAATTATATCAATATAAATTCGAATGACCAATTAACTAAGTCCATAAAATCATCAAATGAAATTAAACTCAGAATTAAGCCCTTGTTTCCTCAAAAAATCATTTGTATACTCATAACTCAAGTTTAATAATTTTCAAATAGCTCAAAAAGGAAAAAATCCTTTGGTATTTATCATTTATTGAGCAGTCTCAAATACCCTTTGTTGTGTCTCCTTTAGAATCCAAATAAAATTTTTGCGACAATTAAAAATAAAAAGAGTATTTCCTTGTTCCGGAAGCCTTTATCTTGTTTTTTGAATCATTAGGTTTAAACATTACTTCGTTGATTTTTTATCCTTTCAAAAATGGTAGCAACATCCCCTTTTGTTAGTTATTTATCTCAAAGAATCTAATCATATGAACAGCGGATTTCCGCACGATATATGATATATATAAATAAATTTTATCAAAAAGATAACTTACGAAGTTGTTCGAACTTATTCTTTTGATTGACACTAACCCTAGACCCCTCTCCCTTGAGAAATACTTTCTACTCGAGCTCCATCATATAATCTTTCCATTACACCCCAACAAACCTAGTTCGAGTGAAATAGAGCAAAAGATGTCGAGTCAAGAGCATCCTTATATTAGAGA-ATGGTGGATATAAGAATCCACAACA
>12_12 
CGTATAGGAAGTTTTCTCCTCGTACGGCTCGAGAAAAAATGATTCAAAATTATATCAATATAAATTCGAATGACCAATTAACTAAGTCCATAAAATCATCAAATGAAATTAAACTCAGAATTAAGCCCTTGTTTCCTCAAAAAATCATTTGTATACTCATAACTCAAGTTTAATAATTTTCAAATAGCTCAAAAAGGAAAAAATCCTTTGGTATTTATCATTTATTGAGCAGTCTCAAATACCCTTTGTTGTGTCTCCTTTAGAATCCAAATAAAATTTTTGCGACAATTAAAAATAAAAAGAGTATTTCCTTGTTCCGGAAGCCTTTATCTTGTTTTTTGAATCATTAGGTTTAAACATTACTTCGTTGATTTTTTATCCTTTCAAAAATGGTAGCAACATCCCCTTTTGTTAGTTATTTATCTCAAAGAATCTAATCATATGAACAGCGGATTTCCGCACGATATATGATATATATAAATAAATTTTATCAAAAAGATAACTTACGAAGTTGTTCGAACTTATTCTTTTGATTGACACTAACCCTAGACCCCTCTCCCTTGAGAAATACTTTCTACTCGAGCTCCATCATATAATCTTTCCATTACACCCCAACAAACCTAGTTCGAGTGAAATAGAGCAAAAGATGTCGAGTCAAGAGCATCCTTATATTAGAGA-ATGGTGGATATAAGAATCCACAACA
>12_13 
CGTATAGGAAGTTTTCTCCTCGTACGGCTCGAGAAAAAATGATTCAAAATTATATCAATATAAATTCGAATGACCAATTAACTAAGTCCATAAAATCATCAAATGAAATTAAACTCAGAATTAAGCCCTTGTTTCCTCAAAAAATCATTTGTATACTCATAACTCAAGTTTAATAATTTTCAAATAGCTCAAAAAGGAAAAAATCCTTTGGTATTTATCATTTATTGAGCAGTCTCAAATACCCTTTGTTGTGTCTCCTTTAGAATCCAAATAAAATTTTTGCGACAATTAAAAATAAAAAGAGTATTTCCTTGTTCCGGAAGCCTTTATCTTGTTTTTTGAATCATTAGGTTTAAACATTACTTCGTTGATTTTTTATCCTTTCAAAAATGGTAGCAACATCCCCTTTTGTTAGTTATTTATCTCAAAGAATCTAATCATATGAACAGCGGATTTCCGCACGATATATGATATATATAAATAAATTTTATCAAAAAGATAACTTACGAAGTTGTTCGAACTTATTCTTTTGATTGACACTAACCCTAGACCCCTCTCCCTTGAGAAATACTTTCTACTCGAGCTCCATCATATAATCTTTCCATTACACCCCAACAAACCTAGTTCGAGTGAAATAGAGCAAAAGATGTCGAGTCAAGAGCATCCTTATATTAGAGA-ATGGTGGATATAAGAATCCACAACA
>12_14 
CGTATAGGAAGTTTTCTCCTCGTACGGCTCGAGAAAAAATGATTCAAAATTATATCAATATAAATTCGAATGACCAATTAACTAAGTCCATAAAATCATCAAATGAAATTAAACTCAGAATTAAGCCCTTGTTTCCTCAAAAAATCATTTGTATACTCATAACTCAAGTTTAATAATTTTCAAATAGCTCAAAAAGGAAAAAATCCTTTGGTATTTATCATTTATTGAGCAGTCTCAAATACCCTTTGTTGTGTCTCCTTTAGAATCCAAATAAAATTTTTGCGACAATTAAAAATAAAAAGAGTATTTCCTTGTTCCGGAAGCCTTTATCTTGTTTTTTGAATCATTAGGTTTAAACATTACTTCGTTGATTTTTTATCCTTTCAAAAATGGTAGCAACATCCCCTTTTGTTAGTTATTTATCTCAAAGAATCTAATCATATGAACAGCGGATTTCCGCACGATATATGATATATATAAATAAATTTTATCAAAAAGATAACTTACGAAGTTGTTCGAACTTATTCTTTTGATTGACACTAACCCTAGACCCCTCTCCCTTGAGAAATACTTTCTACTCGAGCTCCATCATATAATCTTTCCATTACACCCCAACAAACCTAGTTCGAGTGAAATAGAGCAAAAGATGTCGAGTCAAGAGCATCCTTATATTAGAGA-ATGGTGGATATAAGAATCCACAACA
>12_15 
CGTATAGGAAGTTTTCTCCTCGTACGGCTCGAGAAAAAATGATTCAAAATTATATCAATATAAATTCGAATGACCAATTAACTAAGTCCATAAAATCATCAAATGAAATTAAACTCAGAATTAAGCCCTTGTTTCCTCAAAAAATCATTTGTATACTCATAACTCAAGTTTAATAATTTTCAAATAGCTCAAAAAGGAAAAAATCCTTTGGTATTTATCATTTATTGAGCAGTCTCAAATACCCTTTGTTGTGTCTCCTTTAGAATCCAAATAAAATTTTTGCGACAATTAAAAATAAAAAGAGTATTTCCTTGTTCCGGAAGCCTTTATCTTGTTTTTTGAATCATTAGGTTTAAACATTACTTCGTTGATTTTTTATCCTTTCAAAAATGGTAGCAACATCCCCTTTTGTTAGTTATTTATCTCAAAGAATCTAATCATATGAACAGCGGATTTCCGCACGATATATGATATATATAAATAAATTTTATCAAAAAGATAACTTACGAAGTTGTTCGAACTTATTCTTTTGATTGACACTAACCCTAGACCCCTCTCCCTTGAGAAATACTTTCTACTCGAGCTCCATCATATAATCTTTCCATTACACCCCAACAAACCTAGTTCGAGTGAAATAGAGCAAAAGATGTCGAGTCAAGAGCATCCTTATATTAGAGA-ATGGTGGATATAAGAATCCACAACA
>12_19 
CGTATAGGAAGTTTTCTCCTCGTACGGCTCGAGAAAAAATGATTCAAAATTATATCAATATAAATTCGAATGACCAATTAACTAAGTCCATAAAATCATCAAATGAAATTAAACTCAGAATTAAGCCCTTGTTTCCTCAAAAAATCATTTGTATACTCATAACTCAAGTTTAATAATTTTCAAATAGCTCAAAAAGGAAAAAATCCTTTGGTATTTATCATTTATTGAGCAGTCTCAAATACCCTTTGTTGTGTCTCCTTTAGAATCCAAATAAAATTTTTGCGACAATTAAAAATAAAAAGAGTATTTCCTTGTTCCGGAAGCCTTTATCTTGTTTTTTGAATCATTAGGTTTAAACATTACTTCGTTGATTTTTTATCCTTTCAAAAATGGTAGCAACATCCCCTTTTGTTAGTTATTTATCTCAAAGAATCTAATCATATGAACAGCGGATTTCCGCACGATATATGATATATATAAATAAATTTTATCAAAAAGATAACTTACGAAGTTGTTCGAACTTATTCTTTTGATTGACACTAACCCTAGACCCCTCTCCCTTGAGAAATACTTTCTACTCGAGCTCCATCATATAATCTTTCCATTACACCCCAACAAACCTAGTTCGAGTGAAATAGAGCAAAAGATGTCGAGTCAAGAGCATCCTTATATTAGAGA-ATGGTGGATATAAGAATCCACAACA
>12_20 
CGTATAGGAAGTTTTCTCCTCGTACGGCTCGAGAAAAAATGATTCAAAATTATATCAATATAAATTCGAATGACCAATTAACTAAGTCCATAAAATCATCAAATGAAATTAAACTCAGAATTAAGCCCTTGTTTCCTCAAAAAATCATTTGTATACTCATAACTCAAGTTTAATAATTTTCAAATAGCTCAAAAAGGAAAAAATCCTTTGGTATTTATCATTTATTGAGCAGTCTCAAATACCCTTTGTTGTGTCTCCTTTAGAATCCAAATAAAATTTTTGCGACAATTAAAAATAAAAAGAGTATTTCCTTGTTCCGGAAGCCTTTATCTTGTTTTTTGAATCATTAGGTTTAAACATTACTTCGTTGATTTTTTATCCTTTCAAAAATGGTAGCAACATCCCCTTTTGTTAGTTATTTATCTCAAAGAATCTAATCATATGAACAGCGGATTTCCGCACGATATATGATATATATAAATAAATTTTATCAAAAAGATAACTTACGAAGTTGTTCGAACTTATTCTTTTGATTGACACTAACCCTAGACCCCTCTCCCTTGAGAAATACTTTCTACTCGAGCTCCATCATATAATCTTTCCATTACACCCCAACAAACCTAGTTCGAGTGAAATAGAGCAAAAGATGTCGAGTCAAGAGCATCCTTATATTAGAGA-ATGGTGGATATAAGAATCCACAACA
>13_01 
CGTATAGGAAGTTTTCTCCTCGTACGGCTCGAGAAAAAATGATTCAAAATTATATCAATATAAATTCGAATGACCAATTAACTAAGTCCATAAAATCATCAAATGAAATTAAACTCAGAATTAAGCCCTTGTTTCCTCAAAAAATCATTTGTATACTCATAACTCAAGTTTAATAATTTTCAAATAGCTCAAAAAGGAAAAAATCCTTTGGTATTTATCATTTATTGAGCAGTCTCAAATACCCTTTGTTGTGTCTCCTTTAGAATCCAAATAAAATTTTTGCGACAATTAAAAATAAAAAGAGTATTTCCTTGTTCCGGAAGCCTTTATCTTGTTTTTTGAATCATTAGGTTTAAACATTACTTCGTTGATTTTTTATCCTTTCAAAAATGGTAGCAACATCCCCTTTTGTTAGTTATTTATCTCAAAGAATCTAATCATATGAACAGCGGATTTCCGCACGATATATGATATATATAAATAAATTTTATCAAAAAGATAACTTACGAAGTTGTTCGAACTTATTCTTTTGATTGACACTAACCCTAGACCCCTCTCCCTTGAGAAATACTTTCTACTCGAGCTCCATCATATAATCTTTCCATTACACCCCAACAAACCTAGTTCGAGTGAAATAGAGCAAAAGATGTCGAGTCAAGAGCATCCTTATATTAGAGA-ATGGTGGATATAAGAATCCACAACA
>13_02 
CGTATAGGAAGTTTTCTCCTCGTACGGCTCGAGAAAAAATGATTCAAAATTATATCAATATAAATTCGAATGACCAATTAACTAAGTCCATAAAATCATCAAATGAAATTAAACTCAGAATTAAGCCCTTGTTTCCTCAAAAAATCATTTGTATACTCATAACTCAAGTTTAATAATTTTCAAATAGCTCAAAAAGGAAAAAATCCTTTGGTATTTATCATTTATTGAGCAGTCTCAAATACCCTTTGTTGTGTCTCCTTTAGAATCCAAATAAAATTTTTGCGACAATTAAAAATAAAAAGAGTATTTCCTTGTTCCGGAAGCCTTTATCTTGTTTTTTGAATCATTAGGTTTAAACATTACTTCGTTGATTTTTTATCCTTTCAAAAATGGTAGCAACATCCCCTTTTGTTAGTTATTTATCTCAAAGAATCTAATCATATGAACAGCGGATTTCCGCACGATATATGATATATATAAATAAATTTTATCAAAAAGATAACTTACGAAGTTGTTCGAACTTATTCTTTTGATTGACACTAACCCTAGACCCCTCTCCCTTGAGAAATACTTTCTACTCGAGCTCCATCATATAATCTTTCCATTACACCCCAACAAACCTAGTTCGAGTGAAATAGAGCAAAAGATGTCGAGTCAAGAGCATCCTTATATTAGAGA-ATGGTGGATATAAGAATCCACAACA
>13_03 
CGTATAGGAAGTTTTCTCCTCGTACGGCTCGAGAAAAAATGATTCAAAATTATATCAATATAAATTCGAATGACCAATTAACTAAGTCCATAAAATCATCAAATGAAATTAAACTCAGAATTAAGCCCTTGTTTCCTCAAAAAATCATTTGTATACTCATAACTCAAGTTTAATAATTTTCAAATAGCTCAAAAAGGAAAAAATCCTTTGGTATTTATCATTTATTGAGCAGTCTCAAATACCCTTTGTTGTGTCTCCTTTAGAATCCAAATAAAATTTTTGCGACAATTAAAAATAAAAAGAGTATTTCCTTGTTCCGGAAGCCTTTATCTTGTTTTTTGAATCATTAGGTTTAAACATTACTTCGTTGATTTTTTATCCTTTCAAAAATGGTAGCAACATCCCCTTTTGTTAGTTATTTATCTCAAAGAATCTAATCATATGAACAGCGGATTTCCGCACGATATATGATATATATAAATAAATTTTATCAAAAAGATAACTTACGAAGTTGTTCGAACTTATTCTTTTGATTGACACTAACCCTAGACCCCTCTCCCTTGAGAAATACTTTCTACTCGAGCTCCATCATATAATCTTTCCATTACACCCCAACAAACCTAGTTCGAGTGAAATAGAGCAAAAGATGTCGAGTCAAGAGCATCCTTATATTAGAGA-ATGGTGGATATAAGAATCCACAACA
>13_04 
CGTATAGGAAGTTTTCTCCTCGTACGGCTCGAGAAAAAATGATTCAAAATTATATCAATATAAATTCGAATGACCAATTAACTAAGTCCATAAAATCATCAAATGAAATTAAACTCAGAATTAAGCCCTTGTTTCCTCAAAAAATCATTTGTATACTCATAACTCAAGTTTAATAATTTTCAAATAGCTCAAAAAGGAAAAAATCCTTTGGTATTTATCATTTATTGAGCAGTCTCAAATACCCTTTGTTGTGTCTCCTTTAGAATCCAAATAAAATTTTTGCGACAATTAAAAATAAAAAGAGTATTTCCTTGTTCCGGAAGCCTTTATCTTGTTTTTTGAATCATTAGGTTTAAACATTACTTCGTTGATTTTTTATCCTTTCAAAAATGGTAGCAACATCCCCTTTTGTTAGTTATTTATCTCAAAGAATCTAATCATATGAACAGCGGATTTCCGCACGATATATGATATATATAAATAAATTTTATCAAAAAGATAACTTACGAAGTTGTTCGAACTTATTCTTTTGATTGACACTAACCCTAGACCCCTCTCCCTTGAGAAATACTTTCTACTCGAGCTCCATCATATAATCTTTCCATTACACCCCAACAAACCTAGTTCGAGTGAAATAGAGCAAAAGATGTCGAGTCAAGAGCATCCTTATATTAGAGA-ATGGTGGATATAAGAATCCACAACA
>13_05 
CGTATAGGAAGTTTTCTCCTCGTACGGCTCGAGAAAAAATGATTCAAAATTATATCAATATAAATTCGAATGACCAATTAACTAAGTCCATAAAATCATCAAATGAAATTAAACTCAGAATTAAGCCCTTGTTTCCTCAAAAAATCATTTGTATACTCATAACTCAAGTTTAATAATTTTCAAATAGCTCAAAAAGGAAAAAATCCTTTGGTATTTATCATTTATTGAGCAGTCTCAAATACCCTTTGTTGTGTCTCCTTTAGAATCCAAATAAAATTTTTGCGACAATTAAAAATAAAAAGAGTATTTCCTTGTTCCGGAAGCCTTTATCTTGTTTTTTGAATCATTAGGTTTAAACATTACTTCGTTGATTTTTTATCCTTTCAAAAATGGTAGCAACATCCCCTTTTGTTAGTTATTTATCTCAAAGAATCTAATCATATGAACAGCGGATTTCCGCACGATATATGATATATATAAATAAATTTTATCAAAAAGATAACTTACGAAGTTGTTCGAACTTATTCTTTTGATTGACACTAACCCTAGACCCCTCTCCCTTGAGAAATACTTTCTACTCGAGCTCCATCATATAATCTTTCCATTACACCCCAACAAACCTAGTTCGAGTGAAATAGAGCAAAAGATGTCGAGTCAAGAGCATCCTTATATTAGAGA-ATGGTGGATATAAGAATCCACAACA
>13_06 
CGTATAGGAAGTTTTCTCCTCGTACGGCTCGAGAAAAAATGATTCAAAATTATATCAATATAAATTCGAATGACCAATTAACTAAGTCCATAAAATCATCAAATGAAATTAAACTCAGAATTAAGCCCTTGTTTCCTCAAAAAATCATTTGTATACTCATAACTCAAGTTTAATAATTTTCAAATAGCTCAAAAAGGAAAAAATCCTTTGGTATTTATCATTTATTGAGCAGTCTCAAATACCCTTTGTTGTGTCTCCTTTAGAATCCAAATAAAATTTTTGCGACAATTAAAAATAAAAAGAGTATTTCCTTGTTCCGGAAGCCTTTATCTTGTTTTTTGAATCATTAGGTTTAAACATTACTTCGTTGATTTTTTATCCTTTCAAAAATGGTAGCAACATCCCCTTTTGTTAGTTATTTATCTCAAAGAATCTAATCATATGAACAGCGGATTTCCGCACGATATATGATATATATAAATAAATTTTATCAAAAAGATAACTTACGAAGTTGTTCGAACTTATTCTTTTGATTGACACTAACCCTAGACCCCTCTCCCTTGAGAAATACTTTCTACTCGAGCTCCATCATATAATCTTTCCATTACACCCCAACAAACCTAGTTCGAGTGAAATAGAGCAAAAGATGTCGAGTCAAGAGCATCCTTATATTAGAGA-ATGGTGGATATAAGAATCCACAACA
>13_07 
CGTATAGGAAGTTTTCTCCTCGTACGGCTCGAGAAAAAATGATTCAAAATTATATCAATATAAATTCGAATGACCAATTAACTAAGTCCATAAAATCATCAAATGAAATTAAACTCAGAATTAAGCCCTTGTTTCCTCAAAAAATCATTTGTATACTCATAACTCAAGTTTAATAATTTTCAAATAGCTCAAAAAGGAAAAAATCCTTTGGTATTTATCATTTATTGAGCAGTCTCAAATACCCTTTGTTGTGTCTCCTTTAGAATCCAAATAAAATTTTTGCGACAATTAAAAATAAAAAGAGTATTTCCTTGTTCCGGAAGCCTTTATCTTGTTTTTTGAATCATTAGGTTTAAACATTACTTCGTTGATTTTTTATCCTTTCAAAAATGGTAGCAACATCCCCTTTTGTTAGTTATTTATCTCAAAGAATCTAATCATATGAACAGCGGATTTCCGCACGATATATGATATATATAAATAAATTTTATCAAAAAGATAACTTACGAAGTTGTTCGAACTTATTCTTTTGATTGACACTAACCCTAGACCCCTCTCCCTTGAGAAATACTTTCTACTCGAGCTCCATCATATAATCTTTCCATTACACCCCAACAAACCTAGTTCGAGTGAAATAGAGCAAAAGATGTCGAGTCAAGAGCATCCTTATATTAGAGA-ATGGTGGATATAAGAATCCACAACA
>13_08 
CGTATAGGAAGTTTTCTCCTCGTACGGCTCGAGAAAAAATGATTCAAAATTATATCAATATAAATTCGAATGACCAATTAACTAAGTCCATAAAATCATCAAATGAAATTAAACTCAGAATTAAGCCCTTGTTTCCTCAAAAAATCATTTGTATACTCATAACTCAAGTTTAATAATTTTCAAATAGCTCAAAAAGGAAAAAATCCTTTGGTATTTATCATTTATTGAGCAGTCTCAAATACCCTTTGTTGTGTCTCCTTTAGAATCCAAATAAAATTTTTGCGACAATTAAAAATAAAAAGAGTATTTCCTTGTTCCGGAAGCCTTTATCTTGTTTTTTGAATCATTAGGTTTAAACATTACTTCGTTGATTTTTTATCCTTTCAAAAATGGTAGCAACATCCCCTTTTGTTAGTTATTTATCTCAAAGAATCTAATCATATGAACAGCGGATTTCCGCACGATATATGATATATATAAATAAATTTTATCAAAAAGATAACTTACGAAGTTGTTCGAACTTATTCTTTTGATTGACACTAACCCTAGACCCCTCTCCCTTGAGAAATACTTTCTACTCGAGCTCCATCATATAATCTTTCCATTACACCCCAACAAACCTAGTTCGAGTGAAATAGAGCAAAAGATGTCGAGTCAAGAGCATCCTTATATTAGAGA-ATGGTGGATATAAGAATCCACAACA
>14_01 
CGTATAGGAAGTTTTCTCCTCGTACGGCTCGAGAAAAAATGATTCAAAATTATATCAATATAAATTCGAATGACCAATTAACTAAGTCCATAAAATCATCAAATGAAATTAAACTCAGAATTAAGCCCTTGTTTCCTCAAAAAATCATTTGTATACTCATAACTCAAGTTTAATAATTTTCAAATAGCTCAAAAAGGAAAAAATCCTTTGGTATTTATCATTTATTGAGCAGTCTCAAATACCCTTTGTTGTGTCTCCTTTAGAATCCAAATAAAATTTTTGCGACAATTAAAAATAAAAAGAGTATTTCCTTGTTCCGGAAGCCTTTATCTTGTTTTTTGAATCATTAGGTTTAAACATTACTTCGTTGATTTTTTATCCTTTCAAAAATGGTAGCAACATCCCCTTTTGTTAGTTATTTATCTCAAAGAATCTAATCATATGAACAGCGGATTTCCGCACGATATATGATATATATAAATAAATTTTATCAAAAAGATAACTTACGAAGTTGTTCGAACTTATTCTTTTGATTGACACTAACCCTAGACCCCTCTCCCTTGAGAAATACTTTCTACTCGAGCTCCATCATATAATCTTTCCATTACACCCCAACAAACCTAGTTCGAGTGAAATAGAGCAAAAGATGTCGAGTCAAGAGCATCCTTATATTAGAGA-ATGGTGGATATAAGAATCCACAACA
>14_02 
CGTATAGGAAGTTTTCTCCTCGTACGGCTCGAGAAAAAATGATTCAAAATTATATCAATATAAATTCGAATGACCAATTAACTAAGTCCATAAAATCATCAAATGAAATTAAACTCAGAATTAAGCCCTTGTTTCCTCAAAAAATCATTTGTATACTCATAACTCAAGTTTAATAATTTTCAAATAGCTCAAAAAGGAAAAAATCCTTTGGTATTTATCATTTATTGAGCAGTCTCAAATACCCTTTGTTGTGTCTCCTTTAGAATCCAAATAAAATTTTTGCGACAATTAAAAATAAAAAGAGTATTTCCTTGTTCCGGAAGCCTTTATCTTGTTTTTTGAATCATTAGGTTTAAACATTACTTCGTTGATTTTTTATCCTTTCAAAAATGGTAGCAACATCCCCTTTTGTTAGTTATTTATCTCAAAGAATCTAATCATATGAACAGCGGATTTCCGCACGATATATGATATATATAAATAAATTTTATCAAAAAGATAACTTACGAAGTTGTTCGAACTTATTCTTTTGATTGACACTAACCCTAGACCCCTCTCCCTTGAGAAATACTTTCTACTCGAGCTCCATCATATAATCTTTCCATTACACCCCAACAAACCTAGTTCGAGTGAAATAGAGCAAAAGATGTCGAGTCAAGAGCATCCTTATATTAGAGA-ATGGTGGATATAAGAATCCACAACA
>14_03 
CGTATAGGAAGTTTTCTCCTCGTACGGCTCGAGAAAAAATGATTCAAAATTATATCAATATAAATTCGAATGACCAATTAACTAAGTCCATAAAATCATCAAATGAAATTAAACTCAGAATTAAGCCCTTGTTTCCTCAAAAAATCATTTGTATACTCATAACTCAAGTTTAATAATTTTCAAATAGCTCAAAAAGGAAAAAATCCTTTGGTATTTATCATTTATTGAGCAGTCTCAAATACCCTTTGTTGTGTCTCCTTTAGAATCCAAATAAAATTTTTGCGACAATTAAAAATAAAAAGAGTATTTCCTTGTTCCGGAAGCCTTTATCTTGTTTTTTGAATCATTAGGTTTAAACATTACTTCGTTGATTTTTTATCCTTTCAAAAATGGTAGCAACATCCCCTTTTGTTAGTTATTTATCTCAAAGAATCTAATCATATGAACAGCGGATTTCCGCACGATATATGATATATATAAATAAATTTTATCAAAAAGATAACTTACGAAGTTGTTCGAACTTATTCTTTTGATTGACACTAACCCTAGACCCCTCTCCCTTGAGAAATACTTTCTACTCGAGCTCCATCATATAATCTTTCCATTACACCCCAACAAACCTAGTTCGAGTGAAATAGAGCAAAAGATGTCGAGTCAAGAGCATCCTTATATTAGAGA-ATGGTGGATATAAGAATCCACAACA
>14_04 
CGTATAGGAAGTTTTCTCCTCGTACGGCTCGAGAAAAAATGATTCAAAATTATATCAATATAAATTCGAATGACCAATTAACTAAGTCCATAAAATCATCAAATGAAATTAAACTCAGAATTAAGCCCTTGTTTCCTCAAAAAATCATTTGTATACTCATAACTCAAGTTTAATAATTTTCAAATAGCTCAAAAAGGAAAAAATCCTTTGGTATTTATCATTTATTGAGCAGTCTCAAATACCCTTTGTTGTGTCTCCTTTAGAATCCAAATAAAATTTTTGCGACAATTAAAAATAAAAAGAGTATTTCCTTGTTCCGGAAGCCTTTATCTTGTTTTTTGAATCATTAGGTTTAAACATTACTTCGTTGATTTTTTATCCTTTCAAAAATGGTAGCAACATCCCCTTTTGTTAGTTATTTATCTCAAAGAATCTAATCATATGAACAGCGGATTTCCGCACGATATATGATATATATAAATAAATTTTATCAAAAAGATAACTTACGAAGTTGTTCGAACTTATTCTTTTGATTGACACTAACCCTAGACCCCTCTCCCTTGAGAAATACTTTCTACTCGAGCTCCATCATATAATCTTTCCATTACACCCCAACAAACCTAGTTCGAGTGAAATAGAGCAAAAGATGTCGAGTCAAGAGCATCCTTATATTAGAGA-ATGGTGGATATAAGAATCCACAACA
>14_05 
CGTATAGGAAGTTTTCTCCTCGTACGGCTCGAGAAAAAATGATTCAAAATTATATCAATATAAATTCGAATGACCAATTAACTAAGTCCATAAAATCATCAAATGAAATTAAACTCAGAATTAAGCCCTTGTTTCCTCAAAAAATCATTTGTATACTCATAACTCAAGTTTAATAATTTTCAAATAGCTCAAAAAGGAAAAAATCCTTTGGTATTTATCATTTATTGAGCAGTCTCAAATACCCTTTGTTGTGTCTCCTTTAGAATCCAAATAAAATTTTTGCGACAATTAAAAATAAAAAGAGTATTTCCTTGTTCCGGAAGCCTTTATCTTGTTTTTTGAATCATTAGGTTTAAACATTACTTCGTTGATTTTTTATCCTTTCAAAAATGGTAGCAACATCCCCTTTTGTTAGTTATTTATCTCAAAGAATCTAATCATATGAACAGCGGATTTCCGCACGATATATGATATATATAAATAAATTTTATCAAAAAGATAACTTACGAAGTTGTTCGAACTTATTCTTTTGATTGACACTAACCCTAGACCCCTCTCCCTTGAGAAATACTTTCTACTCGAGCTCCATCATATAATCTTTCCATTACACCCCAACAAACCTAGTTCGAGTGAAATAGAGCAAAAGATGTCGAGTCAAGAGCATCCTTATATTAGAGA-ATGGTGGATATAAGAATCCACAACA
>14_06 
CGTATAGGAAGTTTTCTCCTCGTACGGCTCGAGAAAAAATGATTCAAAATTATATCAATATAAATTCGAATGACCAATTAACTAAGTCCATAAAATCATCAAATGAAATTAAACTCAGAATTAAGCCCTTGTTTCCTCAAAAAATCATTTGTATACTCATAACTCAAGTTTAATAATTTTCAAATAGCTCAAAAAGGAAAAAATCCTTTGGTATTTATCATTTATTGAGCAGTCTCAAATACCCTTTGTTGTGTCTCCTTTAGAATCCAAATAAAATTTTTGCGACAATTAAAAATAAAAAGAGTATTTCCTTGTTCCGGAAGCCTTTATCTTGTTTTTTGAATCATTAGGTTTAAACATTACTTCGTTGATTTTTTATCCTTTCAAAAATGGTAGCAACATCCCCTTTTGTTAGTTATTTATCTCAAAGAATCTAATCATATGAACAGCGGATTTCCGCACGATATATGATATATATAAATAAATTTTATCAAAAAGATAACTTACGAAGTTGTTCGAACTTATTCTTTTGATTGACACTAACCCTAGACCCCTCTCCCTTGAGAAATACTTTCTACTCGAGCTCCATCATATAATCTTTCCATTACACCCCAACAAACCTAGTTCGAGTGAAATAGAGCAAAAGATGTCGAGTCAAGAGCATCCTTATATTAGAGA-ATGGTGGATATAAGAATCCACAACA
>14_07 
CGTATAGGAAGTTTTCTCCTCGTACGGCTCGAGAAAAAATGATTCAAAATTATATCAATATAAATTCGAATGACCAATTAACTAAGTCCATAAAATCATCAAATGAAATTAAACTCAGAATTAAGCCCTTGTTTCCTCAAAAAATCATTTGTATACTCATAACTCAAGTTTAATAATTTTCAAATAGCTCAAAAAGGAAAAAATCCTTTGGTATTTATCATTTATTGAGCAGTCTCAAATACCCTTTGTTGTGTCTCCTTTAGAATCCAAATAAAATTTTTGCGACAATTAAAAATAAAAAGAGTATTTCCTTGTTCCGGAAGCCTTTATCTTGTTTTTTGAATCATTAGGTTTAAACATTACTTCGTTGATTTTTTATCCTTTCAAAAATGGTAGCAACATCCCCTTTTGTTAGTTATTTATCTCAAAGAATCTAATCATATGAACAGCGGATTTCCGCACGATATATGATATATATAAATAAATTTTATCAAAAAGATAACTTACGAAGTTGTTCGAACTTATTCTTTTGATTGACACTAACCCTAGACCCCTCTCCCTTGAGAAATACTTTCTACTCGAGCTCCATCATATAATCTTTCCATTACACCCCAACAAACCTAGTTCGAGTGAAATAGAGCAAAAGATGTCGAGTCAAGAGCATCCTTATATTAGAGA-ATGGTGGATATAAGAATCCACAACA
>14_08 
CGTATAGGAAGTTTTCTCCTCGTACGGCTCGAGAAAAAATGATTCAAAATTATATCAATATAAATTCGAATGACCAATTAACTAAGTCCATAAAATCATCAAATGAAATTAAACTCAGAATTAAGCCCTTGTTTCCTCAAAAAATCATTTGTATACTCATAACTCAAGTTTAATAATTTTCAAATAGCTCAAAAAGGAAAAAATCCTTTGGTATTTATCATTTATTGAGCAGTCTCAAATACCCTTTGTTGTGTCTCCTTTAGAATCCAAATAAAATTTTTGCGACAATTAAAAATAAAAAGAGTATTTCCTTGTTCCGGAAGCCTTTATCTTGTTTTTTGAATCATTAGGTTTAAACATTACTTCGTTGATTTTTTATCCTTTCAAAAATGGTAGCAACATCCCCTTTTGTTAGTTATTTATCTCAAAGAATCTAATCATATGAACAGCGGATTTCCGCACGATATATGATATATATAAATAAATTTTATCAAAAAGATAACTTACGAAGTTGTTCGAACTTATTCTTTTGATTGACACTAACCCTAGACCCCTCTCCCTTGAGAAATACTTTCTACTCGAGCTCCATCATATAATCTTTCCATTACACCCCAACAAACCTAGTTCGAGTGAAATAGAGCAAAAGATGTCGAGTCAAGAGCATCCTTATATTAGAGA-ATGGTGGATATAAGAATCCACAACA
>14_09 
CGTATAGGAAGTTTTCTCCTCGTACGGCTCGAGAAAAAATGATTCAAAATTATATCAATATAAATTCGAATGACCAATTAACTAAGTCCATAAAATCATCAAATGAAATTAAACTCAGAATTAAGCCCTTGTTTCCTCAAAAAATCATTTGTATACTCATAACTCAAGTTTAATAATTTTCAAATAGCTCAAAAAGGAAAAAATCCTTTGGTATTTATCATTTATTGAGCAGTCTCAAATACCCTTTGTTGTGTCTCCTTTAGAATCCAAATAAAATTTTTGCGACAATTAAAAATAAAAAGAGTATTTCCTTGTTCCGGAAGCCTTTATCTTGTTTTTTGAATCATTAGGTTTAAACATTACTTCGTTGATTTTTTATCCTTTCAAAAATGGTAGCAACATCCCCTTTTGTTAGTTATTTATCTCAAAGAATCTAATCATATGAACAGCGGATTTCCGCACGATATATGATATATATAAATAAATTTTATCAAAAAGATAACTTACGAAGTTGTTCGAACTTATTCTTTTGATTGACACTAACCCTAGACCCCTCTCCCTTGAGAAATACTTTCTACTCGAGCTCCATCATATAATCTTTCCATTACACCCCAACAAACCTAGTTCGAGTGAAATAGAGCAAAAGATGTCGAGTCAAGAGCATCCTTATATTAGAGA-ATGGTGGATATAAGAATCCACAACA
>14_10 
CGTATAGGAAGTTTTCTCCTCGTACGGCTCGAGAAAAAATGATTCAAAATTATATCAATATAAATTCGAATGACCAATTAACTAAGTCCATAAAATCATCAAATGAAATTAAACTCAGAATTAAGCCCTTGTTTCCTCAAAAAATCATTTGTATACTCATAACTCAAGTTTAATAATTTTCAAATAGCTCAAAAAGGAAAAAATCCTTTGGTATTTATCATTTATTGAGCAGTCTCAAATACCCTTTGTTGTGTCTCCTTTAGAATCCAAATAAAATTTTTGCGACAATTAAAAATAAAAAGAGTATTTCCTTGTTCCGGAAGCCTTTATCTTGTTTTTTGAATCATTAGGTTTAAACATTACTTCGTTGATTTTTTATCCTTTCAAAAATGGTAGCAACATCCCCTTTTGTTAGTTATTTATCTCAAAGAATCTAATCATATGAACAGCGGATTTCCGCACGATATATGATATATATAAATAAATTTTATCAAAAAGATAACTTACGAAGTTGTTCGAACTTATTCTTTTGATTGACACTAACCCTAGACCCCTCTCCCTTGAGAAATACTTTCTACTCGAGCTCCATCATATAATCTTTCCATTACACCCCAACAAACCTAGTTCGAGTGAAATAGAGCAAAAGATGTCGAGTCAAGAGCATCCTTATATTAGAGA-ATGGTGGATATAAGAATCCACAACA
>15_01 
CGTATAGGAAGTTTTCTCCTCGTACGGCTCGAGAAAAAATGATTCAAAATTATATCAATATAAATTCGAATGACCAATTAACTAAGTCCATAAAATCATCAAATGAAATTAAACTCAGAATTAAGCCCTTGTTTCCTCAAAAAATCATTTGTATACTCATAACTCAAGTTTAATAATTTTCAAATAGCTCAAAAAGGAAAAAATCCTTTGGTATTTATCATTTATTGAGCAGTCTCAAATACCCTTTGTTGTGTCTCCTTTAGAATCCAAATAAAATTTTTGCGACAATTAAAAATAAAAAGAGTATTTCCTTGTTCCGGAAGCCTTTATCTTGTTTTTTGAATCGTTAGGTTTAAACATTACTTCGTTGATTTTGTATCCTTTCAAAAATGGTAGCAACATCCCCTTTTGTTAGTTATTTATCTCAAAGAATCTAATCATATGAACAGCGGATTTCCGCACGATATATGATATATATAAATAAATTTTATCAAAAAGATAACTTACGAAGTTGTTCGAACTTATTCTTTTGATTGACACTAACCCTAGACCCCTCTCCCTTGAGAAATACTTTCTACTCGAGCTCCATCATATAATCTTTCCATTACACCCCAACAAACCTAGTTCGAGTGAAATAGAGCAAAAGATGTCGAGTCAAGAGCATCCTTATATTAGAGAAATGGTGGATATAAGAATCCACAACA
>15_02 
CGTATAGGAAGTTTTCTCCTCGTACGGCTCGAGAAAAAATGATTCAAAATTATATCAATATAAATTCGAATGACCAATTAACTAAGTCCATAAAATCATCAAATGAAATTAAACTCAGAATTAAGCCCTTGTTTCCTCAAAAAATCATTTGTATACTCATAACTCAAGTTTAATAATTTTCAAATAGCTCAAAAAGGAAAAAATCCTTTGGTATTTATCATTTATTGAGCAGTCTCAAATACCCTTTGTTGTGTCTCCTTTAGAATCCAAATAAAATTTTTGCGACAATTAAAAATAAAAAGAGTATTTCCTTGTTCCGGAAGCCTTTATCTTGTTTTTTGAATCATTAGGTTTAAACATTACTTCGTTGATTTTTTATCCTTTCAAAAATGGTAGCAACATCCCCTTTTGTTAGTTATTTATCTCAAAGAATCTAATCATATGAACAGCGGATTTCCGCACGATATATGATATATATAAATAAATTTTATCAAAAAGATAACTTACGAAGTTGTTCGAACTTATTCTTTTGATTGACACTAACCCTAGACCCCTCTCCCTTGAGAAATACTTTCTACTCGAGCTCCATCATATAATCTTTCCATTACACCCCAACAAACCTAGTTCGAGTGAAATAGAGCAAAAGATGTCGAGTCAAGAGCATCCTTATATTAGAGAAATGGTGGATATAAGAATCCACAACA
>15_03 
CGTATAGGAAGTTTTCTCCTCGTACGGCTCGAGAAAAAATGATTCAAAATTATATCAATATAAATTCGAATGACCAATTAACTAAGTCCATAAAATCATCAAATGAAATTAAACTCAGAATTAAGCCCTTGTTTCCTCAAAAAATCATTTGTATACTCATAACTCAAGTTTAATAATTTTCAAATAGCTCAAAAAGGAAAAAATCCTTTGGTATTTATCATTTATTGAGCAGTCTCAAATACCCTTTGTTGTGTCTCCTTTAGAATCCAAATAAAATTTTTGCGACAATTAAAAATAAAAAGAGTATTTCCTTGTTCCGGAAGCCTTTATCTTGTTTTTTGAATCGTTAGGTTTAAACATTACTTCGTTGATTTTGTATCCTTTCAAAAATGGTAGCAACATCCCCTTTTGTTAGTTATTTATCTCAAAGAATCTAATCATATGAACAGCGGATTTCCGCACGATATATGATATATATAAATAAATTTTATCAAAAAGATAACTTACGAAGTTGTTCGAACTTATTCTTTTGATTGACACTAACCCTAGACCCCTCTCCCTTGAGAAATACTTTCTACTCGAGCTCCATCATATAATCTTTCCATTACACCCCAACAAACCTAGTTCGAGTGAAATAGAGCAAAAGATGTCGAGTCAAGAGCATCCTTATATTAGAGA-ATGGTGGATATAAGAATCCACAACA
>15_05 
CGTATAGGAAGTTTTCTCCTCGTACGGCTCGAGAAAAAATGATTCAAAATTATATCAATATAAATTCGAATGACCAATTAACTAAGTCCATAAAATCATCAAATGAAATTAAACTCAGAATTAAGCCCTTGTTTCCTCAAAAAATCATTTGTATACTCATAACTCAAGTTTAATAATTTTCAAATAGCTCAAAAAGGAAAAAATCCTTTGGTATTTATCATTTATTGAGCAGTCTCAAATACCCTTTGTTGTGTCTCCTTTAGAATCCAAATAAAATTTTTGCGACAATTAAAAATAAAAAGAGTATTTCCTTGTTCCGGAAGCCTTTATCTTGTTTTTTGAATCGTTAGGTTTAAACATTACTTCGTTGATTTTGTATCCTTTCAAAAATGGTAGCAACATCCCCTTTTGTTAGTTATTTATCTCAAAGAATCTAATCATATGAACAGCGGATTTCCGCACGATATATGATATATATAAATAAATTTTATCAAAAAGATAACTTACGAAGTTGTTCGAACTTATTCTTTTGATTGACACTAACCCTAGACCCCTCTCCCTTGAGAAATACTTTCTACTCGAGCTCCATCATATAATCTTTCCATTACACCCCAACAAACCTAGTTCGAGTGAAATAGAGCAAAAGATGTCGAGTCAAGAGCATCCTTATATTAGAGA-ATGGTGGATATAAGAATCCACAACA
>15_11 
CGTATAGGAAGTTTTCTCCTCGTACGGCTCGAGAAAAAATGATTCAAAATTATATCAATATAAATTCGAATGACCAATTAACTAAGTCCATAAAATCATCAAATGAAATTAAACTCAGAATTAAGCCCTTGTTTCCTCAAAAAATCATTTGTATACTCATAACTCAAGTTTAATAATTTTCAAATAGCTCAAAAAGGAAAAAATCCTTTGGTATTTATCATTTATTGAGCAGTCTCAAATACCCTTTGTTGTGTCTCCTTTAGAATCCAAATAAAATTTTTGCGACAATTAAAAATAAAAAGAGTATTTCCTTGTTCCGGAAGCCTTTATCTTGTTTTTTGAATCGTTAGGTTTAAACATTACTTCGTTGATTTTGTATCCTTTCAAAAATGGTAGCAACATCCCCTTTTGTTAGTTATTTATCTCAAAGAATCTAATCATATGAACAGCGGATTTCCGCACGATATATGATATATATAAATAAATTTTATCAAAAAGATAACTTACGAAGTTGTTCGAACTTATTCTTTTGATTGACACTAACCCTAGACCCCTCTCCCTTGAGAAATACTTTCTACTCGAGCTCCATCATATAATCTTTCCATTACACCCCAACAAACCTAGTTCGAGTGAAATAGAGCAAAAGATGTCGAGTCAAGAGCATCCTTATATTAGAGA-ATGGTGGATATAAGAATCCACAACA
>15_15 
CGTATAGGAAGTTTTCTCCTCGTACGGCTCGAGAAAAAATGATTCAAAATTATATCAATATAAATTCGAATGACCAATTAACTAAGTCCATAAAATCATCAAATGAAATTAAACTCAGAATTAAGCCCTTGTTTCCTCAAAAAATCATTTGTATACTCATAACTCAAGTTTAATAATTTTCAAATAGCTCAAAAAGGAAAAAATCCTTTGGTATTTATCATTTATTGAGCAGTCTCAAATACCCTTTGTTGTGTCTCCTTTAGAATCCAAATAAAATTTTTGCGACAATTAAAAATAAAAAGAGTATTTCCTTGTTCCGGAAGCCTTTATCTTGTTTTTTGAATCGTTAGGTTTAAACATTACTTCGTTGATTTTGTATCCTTTCAAAAATGGTAGCAACATCCCCTTTTGTTAGTTATTTATCTCAAAGAATCTAATCATATGAACAGCGGATTTCCGCACGATATATGATATATATAAATAAATTTTATCAAAAAGATAACTTACGAAGTTGTTCGAACTTATTCTTTTGATTGACACTAACCCTAGACCCCTCTCCCTTGAGAAATACTTTCTACTCGAGCTCCATCATATAATCTTTCCATTACACCCCAACAAACCTAGTTCGAGTGAAATAGAGCAAAAGATGTCGAGTCAAGAGCATCCTTATATTAGAGA-ATGGTGGATATAAGAATCCACAACA
>15_17 
CGTATAGGAAGTTTTCTCCTCGTACGGCTCGAGAAAAAATGATTCAAAATTATATCAATATAAATTCGAATGACCAATTAACTAAGTCCATAAAATCATCAAATGAAATTAAACTCAGAATTAAGCCCTTGTTTCCTCAAAAAATCATTTGTATACTCATAACTCAAGTTTAATAATTTTCAAATAGCTCAAAAAGGAAAAAATCCTTTGGTATTTATCATTTATTGAGCAGTCTCAAATACCCTTTGTTGTGTCTCCTTTAGAATCCAAATAAAATTTTTGCGACAATTAAAAATAAAAAGAGTATTTCCTTGTTCCGGAAGCCTTTATCTTGTTTTTTGAATCGTTAGGTTTAAACATTACTTCGTTGATTTTGTATCCTTTCAAAAATGGTAGCAACATCCCCTTTTGTTAGTTATTTATCTCAAAGAATCTAATCATATGAACAGCGGATTTCCGCACGATATATGATATATATAAATAAATTTTATCAAAAAGATAACTTACGAAGTTGTTCGAACTTATTCTTTTGATTGACACTAACCCTAGACCCCTCTCCCTTGAGAAATACTTTCTACTCGAGCTCCATCATATAATCTTTCCATTACACCCCAACAAACCTAGTTCGAGTGAAATAGAGCAAAAGATGTCGAGTCAAGAGCATCCTTATATTAGAGA-ATGGTGGATATAAGAATCCACAACA
>15_18 
CGTATAGGAAGTTTTCTCCTCGTACGGCTCGAGAAAAAATGATTCAAAATTATATCAATATAAATTCGAATGACCAATTAACTAAGTCCATAAAATCATCAAATGAAATTAAACTCAGAATTAAGCCCTTGTTTCCTCAAAAAATCATTTGTATACTCATAACTCAAGTTTAATAATTTTCAAATAGCTCAAAAAGGAAAAAATCCTTTGGTATTTATCATTTATTGAGCAGTCTCAAATACCCTTTGTTGTGTCTCCTTTAGAATCCAAATAAAATTTTTGCGACAATTAAAAATAAAAAGAGTATTTCCTTGTTCCGGAAGCCTTTATCTTGTTTTTTGAATCGTTAGGTTTAAACATTACTTCGTTGATTTTGTATCCTTTCAAAAATGGTAGCAACATCCCCTTTTGTTAGTTATTTATCTCAAAGAATCTAATCATATGAACAGCGGATTTCCGCACGATATATGATATATATAAATAAATTTTATCAAAAAGATAACTTACGAAGTTGTTCGAACTTATTCTTTTGATTGACACTAACCCTAGACCCCTCTCCCTTGAGAAATACTTTCTACTCGAGCTCCATCATATAATCTTTCCATTACACCCCAACAAACCTAGTTCGAGTGAAATAGAGCAAAAGATGTCGAGTCAAGAGCATCCTTATATTAGAGA-ATGGTGGATATAAGAATCCACAACA
>15_20 
CGTATAGGAAGTTTTCTCCTCGTACGGCTCGAGAAAAAATGATTCAAAATTATATCAATATAAATTCGAATGACCAATTAACTAAGTCCATAAAATCATCAAATGAAATTAAACTCAGAATTAAGCCCTTGTTTCCTCAAAAAATCATTTGTATACTCATAACTCAAGTTTAATAATTTTCAAATAGCTCAAAAAGGAAAAAATCCTTTGGTATTTATCATTTATTGAGCAGTCTCAAATACCCTTTGTTGTGTCTCCTTTAGAATCCAAATAAAATTTTTGCGACAATTAAAAATAAAAAGAGTATTTCCTTGTTCCGGAAGCCTTTATCTTGTTTTTTGAATCGTTAGGTTTAAACATTACTTCGTTGATTTTGTATCCTTTCAAAAATGGTAGCAACATCCCCTTTTGTTAGTTATTTATCTCAAAGAATCTAATCATATGAACAGCGGATTTCCGCACGATATATGATATATATAAATAAATTTTATCAAAAAGATAACTTACGAAGTTGTTCGAACTTATTCTTTTGATTGACACTAACCCTAGACCCCTCTCCCTTGAGAAATACTTTCTACTCGAGCTCCATCATATAATCTTTCCATTACACCCCAACAAACCTAGTTCGAGTGAAATAGAGCAAAAGATGTCGAGTCAAGAGCATCCTTATATTAGAGA-ATGGTGGATATAAGAATCCACAACA
>16_01 
CGTATAGGAAGTTTTCTCCTCGTACGGCTCGAGAAAAAATGATTCAAAATTATATCAATATAAATTCGAATGACCAATTAACTAAGTCCATAAAATCATCAAATGAAATTAAACTCATAATTAAGCCCTTGTTTCCTCAAAAAATCATTTGTATACTCATAACTCAAGTTTAATAATTTTCAAATAGCTCAAAAAGGAAAAAATCCTTTGGTATTTATCATTTATTGAGCAGTCTCAAATACCCTTTGTTGTGTCTCCTTTAGAATCCAAATAAAATTTTTGCGACAATTAAAAATAAAAAGAGTATTTCCTTGTTCCGGAAGCCTTTATCTTGTTTTTTGAATCATTAGGTTTAAACATTACTTCGTTGATTTTTTATCCTTTCAAAAATGGTAGCAACATCCCCTTTTGTTAGTTATTTATCTCAAAGAATCTAATCATATGAACAGCGGATTTCCGCACGATATATGATATATATAAATAAATTTTATCAAAAAGATAACTTACGAAGTTGTTCGAACTTATTCTTTTGATTGACACTAACCCTAGACCCCTCTCCCTTGAGAAATACTTTCTACTCGAGCTCCATCATATAATCTTTCCATTACACCCCAACAAACCTAGTTCGAGTGAAATAGAGCAAAAGATGTCGAGTCAAGAGCATCCTTATATTAGAGA-ATGGTGGATATAAGAATCCACAACA
>16_02 
CGTATAGGAAGTTTTCTCCTCGTACGGCTCGAGAAAAAATGATTCAAAATTATATCAATATAAATTCGAATGACCAATTAACTAAGTCCATAAAATCATCAAATGAAATTAAACTCATAATTAAGCCCTTGTTTCCTCAAAAAATCATTTGTATACTCATAACTCAAGTTTAATAATTTTCAAATAGCTCAAAAAGGAAAAAATCCTTTGGTATTTATCATTTATTGAGCAGTCTCAAATACCCTTTGTTGTGTCTCCTTTAGAATCCAAATAAAATTTTTGCGACAATTAAAAATAAAAAGAGTATTTCCTTGTTCCGGAAGCCTTTATCTTGTTTTTTGAATCATTAGGTTTAAACATTACTTCGTTGATTTTTTATCCTTTCAAAAATGGTAGCAACATCCCCTTTTGTTAGTTATTTATCTCAAAGAATCTAATCATATGAACAGCGGATTTCCGCACGATATATGATATATATAAATAAATTTTATCAAAAAGATAACTTACGAAGTTGTTCGAACTTATTCTTTTGATTGACACTAACCCTAGACCCCTCTCCCTTGAGAAATACTTTCTACTCGAGCTCCATCATATAATCTTTCCATTACACCCCAACAAACCTAGTTCGAGTGAAATAGAGCAAAAGATGTCGAGTCAAGAGCATCCTTATATTAGAGA-ATGGTGGATATAAGAATCCACAACA
>16_03 
CGTATAGGAAGTTTTCTCCTCGTACGGCTCGAGAAAAAATGATTCAAAATTATATCAATATAAATTCGAATGACCAATTAACTAAGTCCATAAAATCATCAAATGAAATTAAACTCATAATTAAGCCCTTGTTTCCTCAAAAAATCATTTGTATACTCATAACTCAAGTTTAATAATTTTCAAATAGCTCAAAAAGGAAAAAATCCTTTGGTATTTATCATTTATTGAGCAGTCTCAAATACCCTTTGTTGTGTCTCCTTTAGAATCCAAATAAAATTTTTGCGACAATTAAAAATAAAAAGAGTATTTCCTTGTTCCGGAAGCCTTTATCTTGTTTTTTGAATCATTAGGTTTAAACATTACTTCGTTGATTTTTTATCCTTTCAAAAATGGTAGCAACATCCCCTTTTGTTAGTTATTTATCTCAAAGAATCTAATCATATGAACAGCGGATTTCCGCACGATATATGATATATATAAATAAATTTTATCAAAAAGATAACTTACGAAGTTGTTCGAACTTATTCTTTTGATTGACACTAACCCTAGACCCCTCTCCCTTGAGAAATACTTTCTACTCGAGCTCCATCATATAATCTTTCCATTACACCCCAACAAACCTAGTTCGAGTGAAATAGAGCAAAAGATGTCGAGTCAAGAGCATCCTTATATTAGAGA-ATGGTGGATATAAGAATCCACAACA
>16_05 
CGTATAGGAAGTTTTCTCCTCGTACGGCTCGAGAAAAAATGATTCAAAATTATATCAATATAAATTCGAATGACCAATTAACTAAGTCCATAAAATCATCAAATGAAATTAAACTCATAATTAAGCCCTTGTTTCCTCAAAAAATCATTTGTATACTCATAACTCAAGTTTAATAATTTTCAAATAGCTCAAAAAGGAAAAAATCCTTTGGTATTTATCATTTATTGAGCAGTCTCAAATACCCTTTGTTGTGTCTCCTTTAGAATCCAAATAAAATTTTTGCGACAATTAAAAATAAAAAGAGTATTTCCTTGTTCCGGAAGCCTTTATCTTGTTTTTTGAATCATTAGGTTTAAACATTACTTCGTTGATTTTTTATCCTTTCAAAAATGGTAGCAACATCCCCTTTTGTTAGTTATTTATCTCAAAGAATCTAATCATATGAACAGCGGATTTCCGCACGATATATGATATATATAAATAAATTTTATCAAAAAGATAACTTACGAAGTTGTTCGAACTTATTCTTTTGATTGACACTAACCCTAGACCCCTCTCCCTTGAGAAATACTTTCTACTCGAGCTCCATCATATAATCTTTCCATTACACCCCAACAAACCTAGTTCGAGTGAAATAGAGCAAAAGATGTCGAGTCAAGAGCATCCTTATATTAGAGA-ATGGTGGATATAAGAATCCACAACA
>16_08 
CGTATAGGAAGTTTTCTCCTCGTACGGCTCGAGAAAAAATGATTCAAAATTATATCAATATAAATTCGAATGACCAATTAACTAAGTCCATAAAATCATCAAATGAAATTAAACTCATAATTAAGCCCTTGTTTCCTCAAAAAATCATTTGTATACTCATAACTCAAGTTTAATAATTTTCAAATAGCTCAAAAAGGAAAAAATCCTTTGGTATTTATCATTTATTGAGCAGTCTCAAATACCCTTTGTTGTGTCTCCTTTAGAATCCAAATAAAATTTTTGCGACAATTAAAAATAAAAAGAGTATTTCCTTGTTCCGGAAGCCTTTATCTTGTTTTTTGAATCATTAGGTTTAAACATTACTTCGTTGATTTTTTATCCTTTCAAAAATGGTAGCAACATCCCCTTTTGTTAGTTATTTATCTCAAAGAATCTAATCATATGAACAGCGGATTTCCGCACGATATATGATATATATAAATAAATTTTATCAAAAAGATAACTTACGAAGTTGTTCGAACTTATTCTTTTGATTGACACTAACCCTAGACCCCTCTCCCTTGAGAAATACTTTCTACTCGAGCTCCATCATATAATCTTTCCATTACACCCCAACAAACCTAGTTCGAGTGAAATAGAGCAAAAGATGTCGAGTCAAGAGCATCCTTATATTAGAGA-ATGGTGGATATAAGAATCCACAACA
>16_11 
CGTATAGGAAGTTTTCTCCTCGTACGGCTCGAGAAAAAATGATTCAAAATTATATCAATATAAATTCGAATGACCAATTAACTAAGTCCATAAAATCATCAAATGAAATTAAACTCATAATTAAGCCCTTGTTTCCTCAAAAAATCATTTGTATACTCATAACTCAAGTTTAATAATTTTCAAATAGCTCAAAAAGGAAAAAATCCTTTGGTATTTATCATTTATTGAGCAGTCTCAAATACCCTTTGTTGTGTCTCCTTTAGAATCCAAATAAAATTTTTGCGACAATTAAAAATAAAAAGAGTATTTCCTTGTTCCGGAAGCCTTTATCTTGTTTTTTGAATCATTAGGTTTAAACATTACTTCGTTGATTTTTTATCCTTTCAAAAATGGTAGCAACATCCCCTTTTGTTAGTTATTTATCTCAAAGAATCTAATCATATGAACAGCGGATTTCCGCACGATATATGATATATATAAATAAATTTTATCAAAAAGATAACTTACGAAGTTGTTCGAACTTATTCTTTTGATTGACACTAACCCTAGACCCCTCTCCCTTGAGAAATACTTTCTACTCGAGCTCCATCATATAATCTTTCCATTACACCCCAACAAACCTAGTTCGAGTGAAATAGAGCAAAAGATGTCGAGTCAAGAGCATCCTTATATTAGAGA-ATGGTGGATATAAGAATCCACAACA
>16_13 
CGTATAGGAAGTTTTCTCCTCGTACGGCTCGAGAAAAAATGATTCAAAATTATATCAATATAAATTCGAATGACCAATTAACTAAGTCCATAAAATCATCAAATGAAATTAAACTCAGAATTAAGCCCTTGTTTCCTCAAAAAATCATTTGTATACTCATAACTCAAGTTTAATAATTTTCAAATAGCTCAAAAAGGAAAAAATCCTTTGGTATTTATCATTTATTGAGCAGTCTCAAATACCCTTTGTTGTGTCTCCTTTAGAATCCAAATAAAATTTTTGCGACAATTAAAAATAAAAAGAGTATTTCCTTGTTCCGGAAGCCTTTATCTTGTTTTTTGAATCGTTAGGTTTAAACATTACTTCGTTGATTTTGTATCCTTTCAAAAATGGTAGCAACATCCCCTTTTGTTAGTTATTTATCTCAAAGAATCTAATCATATGAACAGCGGATTTCCGCACGATATATGATATATATAAATAAATTTTATCAAAAAGATAACTTACGAAGTTGTTCGAACTTATTCTTTTGATTGACACTAACCCTAGACCCCTCTCCCTTGAGAAATACTTTCTACTCGAGCTCCATCATATAATCTTTCCATTACACCCCAACAAACCTAGTTCGAGTGAAATAGAGCAAAAGATGTCGAGTCAAGAGCATCCTTATATTAGAGA-ATGGTGGATATAAGAATCCACAACA
>16_14 
CGTATAGGAAGTTTTCTCCTCGTACGGCTCGAGAAAAAATGATTCAAAATTATATCAATATAAATTCGAATGACCAATTAACTAAGTCCATAAAATCATCAAATGAAATTAAACTCATAATTAAGCCCTTGTTTCCTCAAAAAATCATTTGTATACTCATAACTCAAGTTTAATAATTTTCAAATAGCTCAAAAAGGAAAAAATCCTTTGGTATTTATCATTTATTGAGCAGTCTCAAATACCCTTTGTTGTGTCTCCTTTAGAATCCAAATAAAATTTTTGCGACAATTAAAAATAAAAAGAGTATTTCCTTGTTCCGGAAGCCTTTATCTTGTTTTTTGAATCATTAGGTTTAAACATTACTTCGTTGATTTTTTATCCTTTCAAAAATGGTAGCAACATCCCCTTTTGTTAGTTATTTATCTCAAAGAATCTAATCATATGAACAGCGGATTTCCGCACGATATATGATATATATAAATAAATTTTATCAAAAAGATAACTTACGAAGTTGTTCGAACTTATTCTTTTGATTGACACTAACCCTAGACCCCTCTCCCTTGAGAAATACTTTCTACTCGAGCTCCATCATATAATCTTTCCATTACACCCCAACAAACCTAGTTCGAGTGAAATAGAGCAAAAGATGTCGAGTCAAGAGCATCCTTATATTAGAGA-ATGGTGGATATAAGAATCCACAACA
>16_16 
CGTATAGGAAGTTTTCTCCTCGTACGGCTCGAGAAAAAATGATTCAAAATTATATCAATATAAATTCGAATGACCAATTAACTAAGTCCATAAAATCATCAAATGAAATTAAACTCATAATTAAGCCCTTGTTTCCTCAAAAAATCATTTGTATACTCATAACTCAAGTTTAATAATTTTCAAATAGCTCAAAAAGGAAAAAATCCTTTGGTATTTATCATTTATTGAGCAGTCTCAAATACCCTTTGTTGTGTCTCCTTTAGAATCCAAATAAAATTTTTGCGACAATTAAAAATAAAAAGAGTATTTCCTTGTTCCGGAAGCCTTTATCTTGTTTTTTGAATCATTAGGTTTAAACATTACTTCGTTGATTTTTTATCCTTTCAAAAATGGTAGCAACATCCCCTTTTGTTAGTTATTTATCTCAAAGAATCTAATCATATGAACAGCGGATTTCCGCACGATATATGATATATATAAATAAATTTTATCAAAAAGATAACTTACGAAGTTGTTCGAACTTATTCTTTTGATTGACACTAACCCTAGACCCCTCTCCCTTGAGAAATACTTTCTACTCGAGCTCCATCATATAATCTTTCCATTACACCCCAACAAACCTAGTTCGAGTGAAATAGAGCAAAAGATGTCGAGTCAAGAGCATCCTTATATTAGAGAAATGGTGGATATAAGAATCCACAACA
>16_17 
CGTATAGGAAGTTTTCTCCTCGTACGGCTCGAGAAAAAATGATTCAAAATTATATCAATATAAATTCGAATGACCAATTAACTAAGTCCATAAAATCATCAAATGAAATTAAACTCATAATTAAGCCCTTGTTTCCTCAAAAAATCATTTGTATACTCATAACTCAAGTTTAATAATTTTCAAATAGCTCAAAAAGGAAAAAATCCTTTGGTATTTATCATTTATTGAGCAGTCTCAAATACCCTTTGTTGTGTCTCCTTTAGAATCCAAATAAAATTTTTGCGACAATTAAAAATAAAAAGAGTATTTCCTTGTTCCGGAAGCCTTTATCTTGTTTTTTGAATCATTAGGTTTAAACATTACTTCGTTGATTTTTTATCCTTTCAAAAATGGTAGCAACATCCCCTTTTGTTAGTTATTTATCTCAAAGAATCTAATCATATGAACAGCGGATTTCCGCACGATATATGATATATATAAATAAATTTTATCAAAAAGATAACTTACGAAGTTGTTCGAACTTATTCTTTTGATTGACACTAACCCTAGACCCCTCTCCCTTGAGAAATACTTTCTACTCGAGCTCCATCATATAATCTTTCCATTACACCCCAACAAACCTAGTTCGAGTGAAATAGAGCAAAAGATGTCGAGTCAAGAGCATCCTTATATTAGAGA-ATGGTGGATATAAGAATCCACAACA
>16_19 
CGTATAGGAAGTTTTCTCCTCGTACGGCTCGAGAAAAAATGATTCAAAATTATATCAATATAAATTCGAATGACCAATTAACTAAGTCCATAAAATCATCAAATGAAATTAAACTCATAATTAAGCCCTTGTTTCCTCAAAAAATCATTTGTATACTCATAACTCAAGTTTAATAATTTTCAAATAGCTCAAAAAGGAAAAAATCCTTTGGTATTTATCATTTATTGAGCAGTCTCAAATACCCTTTGTTGTGTCTCCTTTAGAATCCAAATAAAATTTTTGCGACAATTAAAAATAAAAAGAGTATTTCCTTGTTCCGGAAGCCTTTATCTTGTTTTTTGAATCATTAGGTTTAAACATTACTTCGTTGATTTTTTATCCTTTCAAAAATGGTAGCAACATCCCCTTTTGTTAGTTATTTATCTCAAAGAATCTAATCATATGAACAGCGGATTTCCGCACGATATATGATATATATAAATAAATTTTATCAAAAAGATAACTTACGAAGTTGTTCGAACTTATTCTTTTGATTGACACTAACCCTAGACCCCTCTCCCTTGAGAAATACTTTCTACTCGAGCTCCATCATATAATCTTTCCATTACACCCCAACAAACCTAGTTCGAGTGAAATAGAGCAAAAGATGTCGAGTCAAGAGCATCCTTATATTAGAGA-ATGGTGGATATAAGAATCCACAACA
>17_01 
CGTATAGGAAGTTTTCTCCTCGTACGGCTCGAGAAAAAATGATTCAAAATTATATCAATATAAATTCGAATGACCAATTAACTAAGTCCATAAAATCATCAAATGAAATTAAACTCAGAATTAAGCCCTTGTTTCCTCAAAAAATCATTTGTATACTCATAACTCAAGTTTAATAATTTTCAAATAGCTCAAAAAGGAAAAAATCCTTTGGTATTTATCATTTATTGAGCAGTCTCAAATACCCTTTGTTGTGTCTCCTTTAGAATCCAAATAAAATTTTTGCGACAATTAAAAATAAAAAGAGTATTTCCTTGTTCCGGAAGCCTTTATCTTGTTTTTTGAATCATTAGGTTTAAACATTACTTCGTTGATTTTTTATCCTTTCAAAAATGGTAGCAACATCCCCTTTTGTTAGTTATTTATCTCAAAGAATCTAATCATATGAACAGCGGATTTCCGCACGATATATGATATATATAAATAAATTTTATCAAAAAGATAACTTACGAAGTTGTTCGAACTTATTCTTTTGATTGACACTAACCCTAGACCCCTCTCCCTTGAGAAATACTTTCTACTCGAGCTCCATCATATAATCTTTCCATTACACCCCAACAAACCTAGTTCGAGTGAAATAGAGCAAAAGATGTCGAGTCAAGAGCATCCTTATATTAGAGA-ATGGTGGATATAAGAATCCACAACA
>17_02 
CGTATAGGAAGTTTTCTCCTCGTACGGCTCGAGAAAAAATGATTCAAAATTATATCAATATAAATTCGAATGACCAATTAACTAAGTCCATAAAATCATCAAATGAAATTAAACTCAGAATTAAGCCCTTGTTTCCTCAAAAAATCATTTGTATACTCATAACTCAAGTTTAATAATTTTCAAATAGCTCAAAAAGGAAAAAATCCTTTGGTATTTATCATTTATTGAGCAGTCTCAAATACCCTTTGTTGTGTCTCCTTTAGAATCCAAATAAAATTTTTGCGACAATTAAAAATAAAAAGAGTATTTCCTTGTTCCGGAAGCCTTTATCTTGTTTTTTGAATCATTAGGTTTAAACATTACTTCGTTGATTTTTTATCCTTTCAAAAATGGTAGCAACATCCCCTTTTGTTAGTTATTTATCTCAAAGAATCTAATCATATGAACAGCGGATTTCCGCACGATATATGATATATATAAATAAATTTTATCAAAAAGATAACTTACGAAGTTGTTCGAACTTATTCTTTTGATTGACACTAACCCTAGACCCCTCTCCCTTGAGAAATACTTTCTACTCGAGCTCCATCATATAATCTTTCCATTACACCCCAACAAACCTAGTTCGAGTGAAATAGAGCAAAAGATGTCGAGTCAAGAGCATCCTTATATTAGAGA-ATGGTGGATATAAGAATCCACAACA
>17_03 
CGTATAGGAAGTTTTCTCCTCGTACGGCTCGAGAAAAAATGATTCAAAATTATATCAATATAAATTCGAATGACCAATTAACTAAGTCCATAAAATCATCAAATGAAATTAAACTCAGAATTAAGCCCTTGTTTCCTCAAAAAATCATTTGTATACTCATAACTCAAGTTTAATAATTTTCAAATAGCTCAAAAAGGAAAAAATCCTTTGGTATTTATCATTTATTGAGCAGTCTCAAATACCCTTTGTTGTGTCTCCTTTAGAATCCAAATAAAATTTTTGCGACAATTAAAAATAAAAAGAGTATTTCCTTGTTCCGGAAGCCTTTATCTTGTTTTTTGAATCATTAGGTTTAAACATTACTTCGTTGATTTTTTATCCTTTCAAAAATGGTAGCAACATCCCCTTTTGTTAGTTATTTATCTCAAAGAATCTAATCATATGAACAGCGGATTTCCGCACGATATATGATATATATAAATAAATTTTATCAAAAAGATAACTTACGAAGTTGTTCGAACTTATTCTTTTGATTGACACTAACCCTAGACCCCTCTCCCTTGAGAAATACTTTCTACTCGAGCTCCATCATATAATCTTTCCATTACACCCCAACAAACCTAGTTCGAGTGAAATAGAGCAAAAGATGTCGAGTCAAGAGCATCCTTATATTAGAGA-ATGGTGGATATAAGAATCCACAACA
>17_04 
CGTATAGGAAGTTTTCTCCTCGTACGGCTCGAGAAAAAATGATTCAAAATTATATCAATATAAATTCGAATGACCAATTAACTAAGTCCATAAAATCATCAAATGAAATTAAACTCAGAATTAAGCCCTTGTTTCCTCAAAAAATCATTTGTATACTCATAACTCAAGTTTAATAATTTTCAAATAGCTCAAAAAGGAAAAAATCCTTTGGTATTTATCATTTATTGAGCAGTCTCAAATACCCTTTGTTGTGTCTCCTTTAGAATCCAAATAAAATTTTTGCGACAATTAAAAATAAAAAGAGTATTTCCTTGTTCCGGAAGCCTTTATCTTGTTTTTTGAATCATTAGGTTTAAACATTACTTCGTTGATTTTTTATCCTTTCAAAAATGGTAGCAACATCCCCTTTTGTTAGTTATTTATCTCAAAGAATCTAATCATATGAACAGCGGATTTCCGCACGATATATGATATATATAAATAAATTTTATCAAAAAGATAACTTACGAAGTTGTTCGAACTTATTCTTTTGATTGACACTAACCCTAGACCCCTCTCCCTTGAGAAATACTTTCTACTCGAGCTCCATCATATAATCTTTCCATTACACCCCAACAAACCTAGTTCGAGTGAAATAGAGCAAAAGATGTCGAGTCAAGAGCATCCTTATATTAGAGA-ATGGTGGATATAAGAATCCACAACA
>17_05 
CGTATAGGAAGTTTTCTCCTCGTACGGCTCGAGAAAAAATGATTCAAAATTATATCAATATAAATTCGAATGACCAATTAACTAAGTCCATAAAATCATCAAATGAAATTAAACTCAGAATTAAGCCCTTGTTTCCTCAAAAAATCATTTGTATACTCATAACTCAAGTTTAATAATTTTCAAATAGCTCAAAAAGGAAAAAATCCTTTGGTATTTATCATTTATTGAGCAGTCTCAAATACCCTTTGTTGTGTCTCCTTTAGAATCCAAATAAAATTTTTGCGACAATTAAAAATAAAAAGAGTATTTCCTTGTTCCGGAAGCCTTTATCTTGTTTTTTGAATCATTAGGTTTAAACATTACTTCGTTGATTTTTTATCCTTTCAAAAATGGTAGCAACATCCCCTTTTGTTAGTTATTTATCTCAAAGAATCTAATCATATGAACAGCGGATTTCCGCACGATATATGATATATATAAATAAATTTTATCAAAAAGATAACTTACGAAGTTGTTCGAACTTATTCTTTTGATTGACACTAACCCTAGACCCCTCTCCCTTGAGAAATACTTTCTACTCGAGCTCCATCATATAATCTTTCCATTACACCCCAACAAACCTAGTTCGAGTGAAATAGAGCAAAAGATGTCGAGTCAAGAGCATCCTTATATTAGAGA-ATGGTGGATATAAGAATCCACAACA
>17_06 
CGTATAGGAAGTTTTCTCCTCGTACGGCTCGAGAAAAAATGATTCAAAATTATATCAATATAAATTCGAATGACCAATTAACTAAGTCCATAAAATCATCAAATGAAATTAAACTCAGAATTAAGCCCTTGTTTCCTCAAAAAATCATTTGTATACTCATAACTCAAGTTTAATAATTTTCAAATAGCTCAAAAAGGAAAAAATCCTTTGGTATTTATCATTTATTGAGCAGTCTCAAATACCCTTTGTTGTGTCTCCTTTAGAATCCAAATAAAATTTTTGCGACAATTAAAAATAAAAAGAGTATTTCCTTGTTCCGGAAGCCTTTATCTTGTTTTTTGAATCATTAGGTTTAAACATTACTTCGTTGATTTTTTATCCTTTCAAAAATGGTAGCAACATCCCCTTTTGTTAGTTATTTATCTCAAAGAATCTAATCATATGAACAGCGGATTTCCGCACGATATATGATATATATAAATAAATTTTATCAAAAAGATAACTTACGAAGTTGTTCGAACTTATTCTTTTGATTGACACTAACCCTAGACCCCTCTCCCTTGAGAAATACTTTCTACTCGAGCTCCATCATATAATCTTTCCATTACACCCCAACAAACCTAGTTCGAGTGAAATAGAGCAAAAGATGTCGAGTCAAGAGCATCCTTATATTAGAGA-ATGGTGGATATAAGAATCCACAACA
>17_07 
CGTATAGGAAGTTTTCTCCTCGTACGGCTCGAGAAAAAATGATTCAAAATTATATCAATATAAATTCGAATGACCAATTAACTAAGTCCATAAAATCATCAAATGAAATTAAACTCAGAATTAAGCCCTTGTTTCCTCAAAAAATCATTTGTATACTCATAACTCAAGTTTAATAATTTTCAAATAGCTCAAAAAGGAAAAAATCCTTTGGTATTTATCATTTATTGAGCAGTCTCAAATACCCTTTGTTGTGTCTCCTTTAGAATCCAAATAAAATTTTTGCGACAATTAAAAATAAAAAGAGTATTTCCTTGTTCCGGAAGCCTTTATCTTGTTTTTTGAATCATTAGGTTTAAACATTACTTCGTTGATTTTTTATCCTTTCAAAAATGGTAGCAACATCCCCTTTTGTTAGTTATTTATCTCAAAGAATCTAATCATATGAACAGCGGATTTCCGCACGATATATGATATATATAAATAAATTTTATCAAAAAGATAACTTACGAAGTTGTTCGAACTTATTCTTTTGATTGACACTAACCCTAGACCCCTCTCCCTTGAGAAATACTTTCTACTCGAGCTCCATCATATAATCTTTCCATTACACCCCAACAAACCTAGTTCGAGTGAAATAGAGCAAAAGATGTCGAGTCAAGAGCATCCTTATATTAGAGA-ATGGTGGATATAAGAATCCACAACA
>17_08 
CGTATAGGAAGTTTTCTCCTCGTACGGCTCGAGAAAAAATGATTCAAAATTATATCAATATAAATTCGAATGACCAATTAACTAAGTCCATAAAATCATCAAATGAAATTAAACTCAGAATTAAGCCCTTGTTTCCTCAAAAAATCATTTGTATACTCATAACTCAAGTTTAATAATTTTCAAATAGCTCAAAAAGGAAAAAATCCTTTGGTATTTATCATTTATTGAGCAGTCTCAAATACCCTTTGTTGTGTCTCCTTTAGAATCCAAATAAAATTTTTGCGACAATTAAAAATAAAAAGAGTATTTCCTTGTTCCGGAAGCCTTTATCTTGTTTTTTGAATCATTAGGTTTAAACATTACTTCGTTGATTTTTTATCCTTTCAAAAATGGTAGCAACATCCCCTTTTGTTAGTTATTTATCTCAAAGAATCTAATCATATGAACAGCGGATTTCCGCACGATATATGATATATATAAATAAATTTTATCAAAAAGATAACTTACGAAGTTGTTCGAACTTATTCTTTTGATTGACACTAACCCTAGACCCCTCTCCCTTGAGAAATACTTTCTACTCGAGCTCCATCATATAATCTTTCCATTACACCCCAACAAACCTAGTTCGAGTGAAATAGAGCAAAAGATGTCGAGTCAAGAGCATCCTTATATTAGAGA-ATGGTGGATATAAGAATCCACAACA
>17_17 
CGTATAGGAAGTTTTCTCCTCGTACGGCTCGAGAAAAAATGATTCAAAATTATATCAATATAAATTCGAATGACCAATTAACTAAGTCCATAAAATCATCAAATGAAATTAAACTCAGAATTAAGCCCTTGTTTCCTCAAAAAATCATTTGTATACTCATAACTCAAGTTTAATAATTTTCAAATAGCTCAAAAAGGAAAAAATCCTTTGGTATTTATCATTTATTGAGCAGTCTCAAATACCCTTTGTTGTGTCTCCTTTAGAATCCAAATAAAATTTTTGCGACAATTAAAAATAAAAAGAGTATTTCCTTGTTCCGGAAGCCTTTATCTTGTTTTTTGAATCATTAGGTTTAAACATTACTTCGTTGATTTTTTATCCTTTCAAAAATGGTAGCAACATCCCCTTTTGTTAGTTATTTATCTCAAAGAATCTAATCATATGAACAGCGGATTTCCGCACGATATATGATATATATAAATAAATTTTATCAAAAAGATAACTTACGAAGTTGTTCGAACTTATTCTTTTGATTGACACTAACCCTAGACCCCTCTCCCTTGAGAAATACTTTCTACTCGAGCTCCATCATATAATCTTTCCATTACACCCCAACAAACCTAGTTCGAGTGAAATAGAGCAAAAGATGTCGAGTCAAGAGCATCCTTATATTAGAGA-ATGGTGGATATAAGAATCCACAACA
>17_18 
CGTATAGGAAGTTTTCTCCTCGTACGGCTCGAGAAAAAATGATTCAAAATTATATCAATATAAATTCGAATGACCAATTAACTAAGTCCATAAAATCATCAAATGAAATTAAACTCAGAATTAAGCCCTTGTTTCCTCAAAAAATCATTTGTATACTCATAACTCAAGTTTAATAATTTTCAAATAGCTCAAAAAGGAAAAAATCCTTTGGTATTTATCATTTATTGAGCAGTCTCAAATACCCTTTGTTGTGTCTCCTTTAGAATCCAAATAAAATTTTTGCGACAATTAAAAATAAAAAGAGTATTTCCTTGTTCCGGAAGCCTTTATCTTGTTTTTTGAATCATTAGGTTTAAACATTACTTCGTTGATTTTTTATCCTTTCAAAAATGGTAGCAACATCCCCTTTTGTTAGTTATTTATCTCAAAGAATCTAATCATATGAACAGCGGATTTCCGCACGATATATGATATATATAAATAAATTTTATCAAAAAGATAACTTACGAAGTTGTTCGAACTTATTCTTTTGATTGACACTAACCCTAGACCCCTCTCCCTTGAGAAATACTTTCTACTCGAGCTCCATCATATAATCTTTCCATTACACCCCAACAAACCTAGTTCGAGTGAAATAGAGCAAAAGATGTCGAGTCAAGAGCATCCTTATATTAGAGAAATGGTGGATATAAGAATCCACAACA
>18_02 
CGTATAGGAAGTTTTCTCCTCGTACGGCTCGAGAAAAAATGATTCAAAATTATATCAATATAAATTCGAATGACCAATTAACTAAGTCCATAAAATCATCAAATGAAATTAAACTCAGAATTAAGCCCTTGTTTCCTCAAAAAATCATTTGTATACTCATAACTCAAGTTTAATAATTTTCAAATAGCTCAAAAAGGAAAAAATCCTTTGGTATTTATCATTTATTGAGCAGTCTCAAATACCCTTTGTTGTGTCTCCTTTAGAATCCAAATAAAATTTTTGCGACAATTAAAAATAAAAAGAGTATTTCCTTGTTCCGGAAGCCTTTATCTTGTTTTTTGAATCATTAGGTTTAAACATTACTTCGTTGATTTTTTATCCTTTCAAAAATGGTAGCAACATCCCCTTTTGTTAGTTATTTATCTCAAAGAATCTAATCATATGAACAGCGGATTTCCGCACGATATATGATATATATAAATAAATTTTATCAAAAAGATAACTTACGAAGTTGTTCGAACTTATTCTTTTGATTGACACTAACCCTAGACCCCTCTCCCTTGAGAAATACTTTCTACTCGAGCTCCATCATATAATCTTTCCATTACACCCCAACAAACCTAGTTCGAGTGAAATAGAGCAAAAGATGTCGAGTCAAGAGCATCCTTATATTAGAGA-ATGGTGGATATAAGAATCCACAACA
>18_05 
CGTATAGGAAGTTTTCTCCTCGTACGGCTCGAGAAAAAATGATTCAAAATTATATCAATATAAATTCGAATGACCAATTAACTAAGTCCATAAAATCATCAAATGAAATTAAACTCAGAATTAAGCCCTTGTTTCCTCAAAAAATCATTTGTATACTCATAACTCAAGTTTAATAATTTTCAAATAGCTCAAAAAGGAAAAAATCCTTTGGTATTTATCATTTATTGAGCAGTCTCAAATACCCTTTGTTGTGTCTCCTTTAGAATCCAAATAAAATTTTTGCGACAATTAAAAATAAAAAGAGTATTTCCTTGTTCCGGAAGCCTTTATCTTGTTTTTTGAATCATTAGGTTTAAACATTACTTCGTTGATTTTTTATCCTTTCAAAAATGGTAGCAACATCCCCTTTTGTTAGTTATTTATCTCAAAGAATCTAATCATATGAACAGCGGATTTCCGCACGATATATGATATATATAAATAAATTTTATCAAAAAGATAACTTACGAAGTTGTTCGAACTTATTCTTTTGATTGACACTAACCCTAGACCCCTCTCCCTTGAGAAATACTTTCTACTCGAGCTCCATCATATAATCTTTCCATTACACCCCAACAAACCTAGTTCGAGTGAAATAGAGCAAAAGATGTCGAGTCAAGAGCATCCTTATATTAGAGA-ATGGTGGATATAAGAATCCACAACA
>18_06 
CGTATAGGAAGTTTTCTCCTCGTACGGCTCGAGAAAAAATGATTCAAAATTATATCAATATAAATTCGAATGACCAATTAACTAAGTCCATAAAATCATCAAATGAAATTAAACTCAGAATTAAGCCCTTGTTTCCTCAAAAAATCATTTGTATACTCATAACTCAAGTTTAATAATTTTCAAATAGCTCAAAAAGGAAAAAATCCTTTGGTATTTATCATTTATTGAGCAGTCTCAAATACCCTTTGTTGTGTCTCCTTTAGAATCCAAATAAAATTTTTGCGACAATTAAAAATAAAAAGAGTATTTCCTTGTTCCGGAAGCCTTTATCTTGTTTTTTGAATCATTAGGTTTAAACATTACTTCGTTGATTTTTTATCCTTTCAAAAATGGTAGCAACATCCCCTTTTGTTAGTTATTTATCTCAAAGAATCTAATCATATGAACAGCGGATTTCCGCACGATATATGATATATATAAATAAATTTTATCAAAAAGATAACTTACGAAGTTGTTCGAACTTATTCTTTTGATTGACACTAACCCTAGACCCCTCTCCCTTGAGAAATACTTTCTACTCGAGCTCCATCATATAATCTTTCCATTACACCCCAACAAACCTAGTTCGAGTGAAATAGAGCAAAAGATGTCGAGTCAAGAGCATCCTTATATTAGAGA-ATGGTGGATATAAGAATCCACAACA
>18_08 
CGTATAGGAAGTTTTCTCCTCGTACGGCTCGAGAAAAAATGATTCAAAATTATATCAATATAAATTCGAATGACCAATTAACTAAGTCCATAAAATCATCAAATGAAATTAAACTCAGAATTAAGCCCTTGTTTCCTCAAAAAATCATTTGTATACTCATAACTCAAGTTTAATAATTTTCAAATAGCTCAAAAAGGAAAAAATCCTTTGGTATTTATCATTTATTGAGCAGTCTCAAATACCCTTTGTTGTGTCTCCTTTAGAATCCAAATAAAATTTTTGCGACAATTAAAAATAAAAAGAGTATTTCCTTGTTCCGGAAGCCTTTATCTTGTTTTTTGAATCATTAGGTTTAAACATTACTTCGTTGATTTTTTATCCTTTCAAAAATGGTAGCAACATCCCCTTTTGTTAGTTATTTATCTCAAAGAATCTAATCATATGAACAGCGGATTTCCGCACGATATATGATATATATAAATAAATTTTATCAAAAAGATAACTTACGAAGTTGTTCGAACTTATTCTTTTGATTGACACTAACCCTAGACCCCTCTCCCTTGAGAAATACTTTCTACTCGAGCTCCATCATATAATCTTTCCATTACACCCCAACAAACCTAGTTCGAGTGAAATAGAGCAAAAGATGTCGAGTCAAGAGCATCCTTATATTAGAGA-ATGGTGGATATAAGAATCCACAACA
>18_10 
CGTATAGGAAGTTTTCTCCTCGTACGGCTCGAGAAAAAATGATTCAAAATTATATCAATATAAATTCGAATGACCAATTAACTAAGTCCATAAAATCATCAAATGAAATTAAACTCAGAATTAAGCCCTTGTTTCCTCAAAAAATCATTTGTATACTCATAACTCAAGTTTAATAATTTTCAAATAGCTCAAAAAGGAAAAAATCCTTTGGTATTTATCATTTATTGAGCAGTCTCAAATACCCTTTGTTGTGTCTCCTTTAGAATCCAAATAAAATTTTTGCGACAATTAAAAATAAAAAGAGTATTTCCTTGTTCCGGAAGCCTTTATCTTGTTTTTTGAATCATTAGGTTTAAACATTACTTCGTTGATTTTTTATCCTTTCAAAAATGGTAGCAACATCCCCTTTTGTTAGTTATTTATCTCAAAGAATCTAATCATATGAACAGCGGATTTCCGCACGATATATGATATATATAAATAAATTTTATCAAAAAGATAACTTACGAAGTTGTTCGAACTTATTCTTTTGATTGACACTAACCCTAGACCCCTCTCCCTTGAGAAATACTTTCTACTCGAGCTCCATCATATAATCTTTCCATTACACCCCAACAAACCTAGTTCGAGTGAAATAGAGCAAAAGATGTCGAGTCAAGAGCATCCTTATATTAGAGA-ATGGTGGATATAAGAATCCACAACA
>18_11 
CGTATAGGAAGTTTTCTCCTCGTACGGCTCGAGAAAAAATGATTCAAAATTATATCAATATAAATTCGAATGACCAATTAACTAAGTCCATAAAATCATCAAATGAAATTAAACTCAGAATTAAGCCCTTGTTTCCTCAAAAAATCATTTGTATACTCATAACTCAAGTTTAATAATTTTCAAATAGCTCAAAAAGGAAAAAATCCTTTGGTATTTATCATTTATTGAGCAGTCTCAAATACCCTTTGTTGTGTCTCCTTTAGAATCCAAATAAAATTTTTGCGACAATTAAAAATAAAAAGAGTATTTCCTTGTTCCGGAAGCCTTTATCTTGTTTTTTGAATCATTAGGTTTAAACATTACTTCGTTGATTTTTTATCCTTTCAAAAATGGTAGCAACATCCCCTTTTGTTAGTTATTTATCTCAAAGAATCTAATCATATGAACAGCGGATTTCCGCACGATATATGATATATATAAATAAATTTTATCAAAAAGATAACTTACGAAGTTGTTCGAACTTATTCTTTTGATTGACACTAACCCTAGACCCCTCTCCCTTGAGAAATACTTTCTACTCGAGCTCCATCATATAATCTTTCCATTACACCCCAACAAACCTAGTTCGAGTGAAATAGAGCAAAAGATGTCGAGTCAAGAGCATCCTTATATTAGAGA-ATGGTGGATATAAGAATCCACAACA
>18_12 
CGTATAGGAAGTTTTCTCCTCGTACGGCTCGAGAAAAAATGATTCAAAATTATATCAATATAAATTCGAATGACCAATTAACTAAGTCCATAAAATCATCAAATGAAATTAAACTCAGAATTAAGCCCTTGTTTCCTCAAAAAATCATTTGTATACTCATAACTCAAGTTTAATAATTTTCAAATAGCTCAAAAAGGAAAAAATCCTTTGGTATTTATCATTTATTGAGCAGTCTCAAATACCCTTTGTTGTGTCTCCTTTAGAATCCAAATAAAATTTTTGCGACAATTAAAAATAAAAAGAGTATTTCCTTGTTCCGGAAGCCTTTATCTTGTTTTTTGAATCATTAGGTTTAAACATTACTTCGTTGATTTTTTATCCTTTCAAAAATGGTAGCAACATCCCCTTTTGTTAGTTATTTATCTCAAAGAATCTAATCATATGAACAGCGGATTTCCGCACGATATATGATATATATAAATAAATTTTATCAAAAAGATAACTTACGAAGTTGTTCGAACTTATTCTTTTGATTGACACTAACCCTAGACCCCTCTCCCTTGAGAAATACTTTCTACTCGAGCTCCATCATATAATCTTTCCATTACACCCCAACAAACCTAGTTCGAGTGAAATAGAGCAAAAGATGTCGAGTCAAGAGCATCCTTATATTAGAGA-ATGGTGGATATAAGAATCCACAACA
>18_13 
CGTATAGGAAGTTTTCTCCTCGTACGGCTCGAGAAAAAATGATTCAAAATTATATCAATATAAATTCGAATGACCAATTAACTAAGTCCATAAAATCATCAAATGAAATTAAACTCAGAATTAAGCCCTTGTTTCCTCAAAAAATCATTTGTATACTCATAACTCAAGTTTAATAATTTTCAAATAGCTCAAAAAGGAAAAAATCCTTTGGTATTTATCATTTATTGAGCAGTCTCAAATACCCTTTGTTGTGTCTCCTTTAGAATCCAAATAAAATTTTTGCGACAATTAAAAATAAAAAGAGTATTTCCTTGTTCCGGAAGCCTTTATCTTGTTTTTTGAATCATTAGGTTTAAACATTACTTCGTTGATTTTTTATCCTTTCAAAAATGGTAGCAACATCCCCTTTTGTTAGTTATTTATCTCAAAGAATCTAATCATATGAACAGCGGATTTCCGCACGATATATGATATATATAAATAAATTTTATCAAAAAGATAACTTACGAAGTTGTTCGAACTTATTCTTTTGATTGACACTAACCCTAGACCCCTCTCCCTTGAGAAATACTTTCTACTCGAGCTCCATCATATAATCTTTCCATTACACCCCAACAAACCTAGTTCGAGTGAAATAGAGCAAAAGATGTCGAGTCAAGAGCATCCTTATATTAGAGA-ATGGTGGATATAAGAATCCACAACA
>18_25 
CGTATAGGAAGTTTTCTCCTCGTACGGCTCGAGAAAAAATGATTCAAAATTATATCAATATAAATTCGAATGACCAATTAACTAAGTCCATAAAATCATCAAATGAAATTAAACTCAGAATTAAGCCCTTGTTTCCTCAAAAAATCATTTGTATACTCATAACTCAAGTTTAATAATTTTCAAATAGCTCAAAAAGGAAAAAATCCTTTGGTATTTATCATTTATTGAGCAGTCTCAAATACCCTTTGTTGTGTCTCCTTTAGAATCCAAATAAAATTTTTGCGACAATTAAAAATAAAAAGAGTATTTCCTTGTTCCGGAAGCCTTTATCTTGTTTTTTGAATCATTAGGTTTAAACATTACTTCGTTGATTTTTTATCCTTTCAAAAATGGTAGCAACATCCCCTTTTGTTAGTTATTTATCTCAAAGAATCTAATCATATGAACAGCGGATTTCCGCACGATATATGATATATATAAATAAATTTTATCAAAAAGATAACTTACGAAGTTGTTCGAACTTATTCTTTTGATTGACACTAACCCTAGACCCCTCTCCCTTGAGAAATACTTTCTACTCGAGCTCCATCATATAATCTTTCCATTACACCCCAACAAACCTAGTTCGAGTGAAATAGAGCAAAAGATGTCGAGTCAAGAGCATCCTTATATTAGAGA-ATGGTGGATATAAGAATCCACAACA
>18_26 
CGTATAGGAAGTTTTCTCCTCGTACGGCTCGAGAAAAAATGATTCAAAATTATATCAATATAAATTCGAATGACCAATTAACTAAGTCCATAAAATCATCAAATGAAATTAAACTCAGAATTAAGCCCTTGTTTCCTCAAAAAATCATTTGTATACTCATAACTCAAGTTTAATAATTTTCAAATAGCTCAAAAAGGAAAAAATCCTTTGGTATTTATCATTTATTGAGCAGTCTCAAATACCCTTTGTTGTGTCTCCTTTAGAATCCAAATAAAATTTTTGCGACAATTAAAAATAAAAAGAGTATTTCCTTGTTCCGGAAGCCTTTATCTTGTTTTTTGAATCATTAGGTTTAAACATTACTTCGTTGATTTTTTATCCTTTCAAAAATGGTAGCAACATCCCCTTTTGTTAGTTATTTATCTCAAAGAATCTAATCATATGAACAGCGGATTTCCGCACGATATATGATATATATAAATAAATTTTATCAAAAAGATAACTTACGAAGTTGTTCGAACTTATTCTTTTGATTGACACTAACCCTAGACCCCTCTCCCTTGAGAAATACTTTCTACTCGAGCTCCATCATATAATCTTTCCATTACACCCCAACAAACCTAGTTCGAGTGAAATAGAGCAAAAGATGTCGAGTCAAGAGCATCCTTATATTAGAGA-ATGGTGGATATAAGAATCCACAACA
>19_01 
CGTATAGGAAGTTTTCTCCTCGTACGGCTCGAGAAAAAATGATTCAAAATTATATCAATATAAATTCGAATGACCAATTAACTAAGTCCATAAAATCATCAAATGAAATTAAACTCAGAATTAAGCCCTTGTTTCCTCAAAAAATCATTTGTATACTCATAACTCAAGTTTAATAATTTTCAAATAGCTCAAAAAGGAAAAAATCCTTTGGTATTTATCATTTATTGAGCAGTCTCAAATACCCTTTGTTGTGTCTCCTTTAGAATCCAAATAAAATTTTTGCGACAATTAAAAATAAAAAGAGTATTTCCTTGTTCCGGAAGCCTTTATCTTGTTTTTTGAATCATTAGGTTTAAACATTACTTCGTTGATTTTTTATCCTTTCAAAAATGGTAGCAACATCCCCTTTTGTTAGTTATTTATCTCAAAGAATCTAATCATATGAACAGCGGATTTCCGCACGATATATGATATATATAAATAAATTTTATCAAAAAGATAACTTACGAAGTTGTTCGAACTTATTCTTTTGATTGACACTAACCCTAGACCCCTCTCCCTTGAGAAATACTTTCTACTCGAGCTCCATCATATAATCTTTCCATTACACCCCAACAAACCTAGTTCGAGTGAAATAGAGCAAAAGATGTCGAGTCAAGAGCATCCTTATATTAGAGA-ATGGTGGATATAAGAATCCACAACA
>19_02 
CGTATAGGAAGTTTTCTCCTCGTACGGCTCGAGAAAAAATGATTCAAAATTATATCAATATAAATTCGAATGACCAATTAACTAAGTCCATAAAATCATCAAATGAAATTAAACTCAGAATTAAGCCCTTGTTTCCTCAAAAAATCATTTGTATACTCATAACTCAAGTTTAATAATTTTCAAATAGCTCAAAAAGGAAAAAATCCTTTGGTATTTATCATTTATTGAGCAGTCTCAAATACCCTTTGTTGTGTCTCCTTTAGAATCCAAATAAAATTTTTGCGACAATTAAAAATAAAAAGAGTATTTCCTTGTTCCGGAAGCCTTTATCTTGTTTTTTGAATCATTAGGTTTAAACATTACTTCGTTGATTTTTTATCCTTTCAAAAATGGTAGCAACATCCCCTTTTGTTAGTTATTTATCTCAAAGAATCTAATCATATGAACAGCGGATTTCCGCACGATATATGATATATATAAATAAATTTTATCAAAAAGATAACTTACGAAGTTGTTCGAACTTATTCTTTTGATTGACACTAACCCTAGACCCCTCTCCCTTGAGAAATACTTTCTACTCGAGCTCCATCATATAATCTTTCCATTACACCCCAACAAACCTAGTTCGAGTGAAATAGAGCAAAAGATGTCGAGTCAAGAGCATCCTTATATTAGAGA-ATGGTGGATATAAGAATCCACAACA
>19_03 
CGTATAGGAAGTTTTCTCCTCGTACGGCTCGAGAAAAAATGATTCAAAATTATATCAATATAAATTCGAATGACCAATTAACTAAGTCCATAAAATCATCAAATGAAATTAAACTCAGAATTAAGCCCTTGTTTCCTCAAAAAATCATTTGTATACTCATAACTCAAGTTTAATAATTTTCAAATAGCTCAAAAAGGAAAAAATCCTTTGGTATTTATCATTTATTGAGCAGTCTCAAATACCCTTTGTTGTGTCTCCTTTAGAATCCAAATAAAATTTTTGCGACAATTAAAAATAAAAAGAGTATTTCCTTGTTCCGGAAGCCTTTATCTTGTTTTTTGAATCATTAGGTTTAAACATTACTTCGTTGATTTTTTATCCTTTCAAAAATGGTAGCAACATCCCCTTTTGTTAGTTATTTATCTCAAAGAATCTAATCATATGAACAGCGGATTTCCGCACGATATATGATATATATAAATAAATTTTATCAAAAAGATAACTTACGAAGTTGTTCGAACTTATTCTTTTGATTGACACTAACCCTAGACCCCTCTCCCTTGAGAAATACTTTCTACTCGAGCTCCATCATATAATCTTTCCATTACACCCCAACAAACCTAGTTCGAGTGAAATAGAGCAAAAGATGTCGAGTCAAGAGCATCCTTATATTAGAGA-ATGGTGGATATAAGAATCCACAACA
>19_04 
CGTATAGGAAGTTTTCTCCTCGTACGGCTCGAGAAAAAATGATTCAAAATTATATCAATATAAATTCGAATGACCAATTAACTAAGTCCATAAAATCATCAAATGAAATTAAACTCAGAATTAAGCCCTTGTTTCCTCAAAAAATCATTTGTATACTCATAACTCAAGTTTAATAATTTTCAAATAGCTCAAAAAGGAAAAAATCCTTTGGTATTTATCATTTATTGAGCAGTCTCAAATACCCTTTGTTGTGTCTCCTTTAGAATCCAAATAAAATTTTTGCGACAATTAAAAATAAAAAGAGTATTTCCTTGTTCCGGAAGCCTTTATCTTGTTTTTTGAATCATTAGGTTTAAACATTACTTCGTTGATTTTTTATCCTTTCAAAAATGGTAGCAACATCCCCTTTTGTTAGTTATTTATCTCAAAGAATCTAATCATATGAACAGCGGATTTCCGCACGATATATGATATATATAAATAAATTTTATCAAAAAGATAACTTACGAAGTTGTTCGAACTTATTCTTTTGATTGACACTAACCCTAGACCCCTCTCCCTTGAGAAATACTTTCTACTCGAGCTCCATCATATAATCTTTCCATTACACCCCAACAAACCTAGTTCGAGTGAAATAGAGCAAAAGATGTCGAGTCAAGAGCATCCTTATATTAGAGA-ATGGTGGATATAAGAATCCACAACA
>19_11 
CGTATAGGAAGTTTTCTCCTCGTACGGCTCGAGAAAAAATGATTCAAAATTATATCAATATAAATTCGAATGACCAATTAACTAAGTCCATAAAATCATCAAATGAAATTAAACTCAGAATTAAGCCCTTGTTTCCTCAAAAAATCATTTGTATACTCATAACTCAAGTTTAATAATTTTCAAATAGCTCAAAAAGGAAAAAATCCTTTGGTATTTATCATTTATTGAGCAGTCTCAAATACCCTTTGTTGTGTCTCCTTTAGAATCCAAATAAAATTTTTGCGACAATTAAAAATAAAAAGAGTATTTCCTTGTTCCGGAAGCCTTTATCTTGTTTTTTGAATCATTAGGTTTAAACATTACTTCGTTGATTTTTTATCCTTTCAAAAATGGTAGCAACATCCCCTTTTGTTAGTTATTTATCTCAAAGAATCTAATCATATGAACAGCGGATTTCCGCACGATATATGATATATATAAATAAATTTTATCAAAAAGATAACTTACGAAGTTGTTCGAACTTATTCTTTTGATTGACACTAACCCTAGACCCCTCTCCCTTGAGAAATACTTTCTACTCGAGCTCCATCATATAATCTTTCCATTACACCCCAACAAACCTAGTTCGAGTGAAATAGAGCAAAAGATGTCGAGTCAAGAGCATCCTTATATTAGAGA-ATGGTGGATATAAGAATCCACAACA
>19_12 
CGTATAGGAAGTTTTCTCCTCGTACGGCTCGAGAAAAAATGATTCAAAATTATATCAATATAAATTCGAATGACCAATTAACTAAGTCCATAAAATCATCAAATGAAATTAAACTCAGAATTAAGCCCTTGTTTCCTCAAAAAATCATTTGTATACTCATAACTCAAGTTTAATAATTTTCAAATAGCTCAAAAAGGAAAAAATCCTTTGGTATTTATCATTTATTGAGCAGTCTCAAATACCCTTTGTTGTGTCTCCTTTAGAATCCAAATAAAATTTTTGCGACAATTAAAAATAAAAAGAGTATTTCCTTGTTCCGGAAGCCTTTATCTTGTTTTTTGAATCATTAGGTTTAAACATTACTTCGTTGATTTTTTATCCTTTCAAAAATGGTAGCAACATCCCCTTTTGTTAGTTATTTATCTCAAAGAATCTAATCATATGAACAGCGGATTTCCGCACGATATATGATATATATAAATAAATTTTATCAAAAAGATAACTTACGAAGTTGTTCGAACTTATTCTTTTGATTGACACTAACCCTAGACCCCTCTCCCTTGAGAAATACTTTCTACTCGAGCTCCATCATATAATCTTTCCATTACACCCCAACAAACCTAGTTCGAGTGAAATAGAGCAAAAGATGTCGAGTCAAGAGCATCCTTATATTAGAGA-ATGGTGGATATAAGAATCCACAACA
>19_13 
CGTATAGGAAGTTTTCTCCTCGTACGGCTCGAGAAAAAATGATTCAAAATTATATCAATATAAATTCGAATGACCAATTAACTAAGTCCATAAAATCATCAAATGAAATTAAACTCAGAATTAAGCCCTTGTTTCCTCAAAAAATCATTTGTATACTCATAACTCAAGTTTAATAATTTTCAAATAGCTCAAAAAGGAAAAAATCCTTTGGTATTTATCATTTATTGAGCAGTCTCAAATACCCTTTGTTGTGTCTCCTTTAGAATCCAAATAAAATTTTTGCGACAATTAAAAATAAAAAGAGTATTTCCTTGTTCCGGAAGCCTTTATCTTGTTTTTTGAATCATTAGGTTTAAACATTACTTCGTTGATTTTTTATCCTTTCAAAAATGGTAGCAACATCCCCTTTTGTTAGTTATTTATCTCAAAGAATCTAATCATATGAACAGCGGATTTCCGCACGATATATGATATATATAAATAAATTTTATCAAAAAGATAACTTACGAAGTTGTTCGAACTTATTCTTTTGATTGACACTAACCCTAGACCCCTCTCCCTTGAGAAATACTTTCTACTCGAGCTCCATCATATAATCTTTCCATTACACCCCAACAAACCTAGTTCGAGTGAAATAGAGCAAAAGATGTCGAGTCAAGAGCATCCTTATATTAGAGA-ATGGTGGATATAAGAATCCACAACA
>19_15 
CGTATAGGAAGTTTTCTCCTCGTACGGCTCGAGAAAAAATGATTCAAAATTATATCAATATAAATTCGAATGACCAATTAACTAAGTCCATAAAATCATCAAATGAAATTAAACTCAGAATTAAGCCCTTGTTTCCTCAAAAAATCATTTGTATACTCATAACTCAAGTTTAATAATTTTCAAATAGCTCAAAAAGGAAAAAATCCTTTGGTATTTATCATTTATTGAGCAGTCTCAAATACCCTTTGTTGTGTCTCCTTTAGAATCCAAATAAAATTTTTGCGACAATTAAAAATAAAAAGAGTATTTCCTTGTTCCGGAAGCCTTTATCTTGTTTTTTGAATCATTAGGTTTAAACATTACTTCGTTGATTTTTTATCCTTTCAAAAATGGTAGCAACATCCCCTTTTGTTAGTTATTTATCTCAAAGAATCTAATCATATGAACAGCGGATTTCCGCACGATATATGATATATATAAATAAATTTTATCAAAAAGATAACTTACGAAGTTGTTCGAACTTATTCTTTTGATTGACACTAACCCTAGACCCCTCTCCCTTGAGAAATACTTTCTACTCGAGCTCCATCATATAATCTTTCCATTACACCCCAACAAACCTAGTTCGAGTGAAATAGAGCAAAAGATGTCGAGTCAAGAGCATCCTTATATTAGAGA-ATGGTGGATATAAGAATCCACAACA
>19_20 
CGTATAGGAAGTTTTCTCCTCGTACGGCTCGAGAAAAAATGATTCAAAATTATATCAATATAAATTCGAATGACCAATTAACTAAGTCCATAAAATCATCAAATGAAATTAAACTCAGAATTAAGCCCTTGTTTCCTCAAAAAATCATTTGTATACTCATAACTCAAGTTTAATAATTTTCAAATAGCTCAAAAAGGAAAAAATCCTTTGGTATTTATCATTTATTGAGCAGTCTCAAATACCCTTTGTTGTGTCTCCTTTAGAATCCAAATAAAATTTTTGCGACAATTAAAAATAAAAAGAGTATTTCCTTGTTCCGGAAGCCTTTATCTTGTTTTTTGAATCATTAGGTTTAAACATTACTTCGTTGATTTTTTATCCTTTCAAAAATGGTAGCAACATCCCCTTTTGTTAGTTATTTATCTCAAAGAATCTAATCATATGAACAGCGGATTTCCGCACGATATATGATATATATAAATAAATTTTATCAAAAAGATAACTTACGAAGTTGTTCGAACTTATTCTTTTGATTGACACTAACCCTAGACCCCTCTCCCTTGAGAAATACTTTCTACTCGAGCTCCATCATATAATCTTTCCATTACACCCCAACAAACCTAGTTCGAGTGAAATAGAGCAAAAGATGTCGAGTCAAGAGCATCCTTATATTAGAGA-ATGGTGGATATAAGAATCCACAACA
>19_21 
CGTATAGGAAGTTTTCTCCTCGTACGGCTCGAGAAAAAATGATTCAAAATTATATCAATATAAATTCGAATGACCAATTAACTAAGTCCATAAAATCATCAAATGAAATTAAACTCAGAATTAAGCCCTTGTTTCCTCAAAAAATCATTTGTATACTCATAACTCAAGTTTAATAATTTTCAAATAGCTCAAAAAGGAAAAAATCCTTTGGTATTTATCATTTATTGAGCAGTCTCAAATACCCTTTGTTGTGTCTCCTTTAGAATCCAAATAAAATTTTTGCGACAATTAAAAATAAAAAGAGTATTTCCTTGTTCCGGAAGCCTTTATCTTGTTTTTTGAATCATTAGGTTTAAACATTACTTCGTTGATTTTTTATCCTTTCAAAAATGGTAGCAACATCCCCTTTTGTTAGTTATTTATCTCAAAGAATCTAATCATATGAACAGCGGATTTCCGCACGATATATGATATATATAAATAAATTTTATCAAAAAGATAACTTACGAAGTTGTTCGAACTTATTCTTTTGATTGACACTAACCCTAGACCCCTCTCCCTTGAGAAATACTTTCTACTCGAGCTCCATCATATAATCTTTCCATTACACCCCAACAAACCTAGTTCGAGTGAAATAGAGCAAAAGATGTCGAGTCAAGAGCATCCTTATATTAGAGA-ATGGTGGATATAAGAATCCACAACA
>20_01 
CGTATAGGAAGTTTTCTCCTCGTACGGCTCGAGAAAAAATGATTCAAAATTATATCAATATAAATTCGAATGACCAATTAACTAAGTCCATAAAATCATCAAATGAAATTAAACTCAGAATTAAGCCCTTGTTTCCTCAAAAAATCATTTGTATACTCATAACTCAAGTTTAATAATTTTCAAATAGCTCAAAAAGGAAAAAATCCTTTGGTATTTATCATTTATTGAGCAGTCTCAAATACCCTTTGTTGTGTCTCCTTTAGAATCCAAATAAAATTTTTGCGACAATTAAAAATAAAAAGAGTATTTCCTTGTTCCGGAAGCCTTTATCTTGTTTTTTGAATCATTAGGTTTAAACATTACTTCGTTGATTTTTTATCCTTTCAAAAATGGTAGCAACATCCCCTTTTGTTAGTTATTTATCTCAAAGAATCTAATCATATGAACAGCGGATTTCCGCACGATATATGATATATATAAATAAATTTTATCAAAAAGATAACTTACGAAGTTGTTCGAACTTATTCTTTTGATTGACACTAACCCTAGACCCCTCTCCCTTGAGAAATACTTTCTACTCGAGCTCCATCATATAATCTTTCCATTACACCCCAACAAACCTAGTTCGAGTGAAATAGAGCAAAAGATGTCGAGTCAAGAGCATCCTTATATTAGAGA-ATGGTGGATATAAGAATCCACAACA
>21_01 
CGTATAGGAAGTTTTCTCCTCGTACGGCTCGAGAAAAAATGATTCAAAATTATATCAATATAAATTCGAATGACCAATTAACTAAGTCCATAAAATCATCAAATGAAATTAAACTCAGAATTAAGCCCTTGTTTCCTCAAAAAATCATTTGTATACTCATAACTCAAGTTTAATAATTTTCAAATAGCTCAAAAAGGAAAAAATCCTTTGGTATTTATCATTTATTGAGCAGTCTCAAATACCCTTTGTTGTGTCTCCTTTAGAATCCAAATAAAATTTTTGCGACAATTAAAAATAAAAAGAGTATTTCCTTGTTCCGGAAGCCTTTATCTTGTTTTTTGAATCATTAGGTTTAAACATTACTTCGTTGATTTTTTATCCTTTCAAAAATGGTAGCAACATCCCCTTTTGTTAGTTATTTATCTCAAAGAATCTAATCATATGAACAGCGGATTTCCGCACGATATATGATATATATAAATAAATTTTATCAAAAAGATAACTTACGAAGTTGTTCGAACTTATTCTTTTGATTGACACTAACCCTAGACCCCTCTCCCTTGAGAAATACTTTCTACTCGAGCTCCATCATATAATCTTTCCATTACACCCCAACAAACCTAGTTCGAGTGAAATAGAGCAAAAGATGTCGAGTCAAGAGCATCCTTATATTAGAGA-ATGGTGGATATAAGAATCCACAACA
>22_01 
CGTATAGGAAGTTTTCTCCTCGTACGGCTCGAGAAAAAATGATTCAAAATTATATCAATATAAATTCGAATGACCAATTAACTAAGTCCATAAAATCATCAAATGAAATTAAACTCAGAATTAAGCCCTTGTTTCCTCAAAAAATCATTTGTATACTCATAACTCAAGTTTAATAATTTTCAAATAGCTCAAAAAGGAAAAAATCCTTTGGTATTTATCATTTATTGAGCAGTCTCAAATACCCTTTGTTGTGTCTCCTTTAGAATCCAAATAAAATTTTTGCGACAATTAAAAATAAAAAGAGTATTTCCTTGTTCCGGAAGCCTTTATCTTGTTTTTTGAATCATTAGGTTTAAACATTACTTCGTTGATTTTTTATCCTTTCAAAAATGGTAGCAACATCCCCTTTTGTTAGTTATTTATCTCAAAGAATCTAATCATATGAACAGCGGATTTCCGCACGATATATGATATATATAAATAAATTTTATCAAAAAGATAACTTACGAAGTTGTTCGAACTTATTCTTTTGATTGACACTAACCCTAGACCCCTCTCCCTTGAGAAATACTTTCTACTCGAGCTCCATCATATAATCTTTCCATTACACCCCAACAAACCTAGTTCGAGTGAAATAGAGCAAAAGATGTCGAGTCAAGAGCATCCTTATATTAGAGAAATGGTGGATATAAGAATCCACAACA
>22_02 
CGTATAGGAAGTTTTCTCCTCGTACGGCTCGAGAAAAAATGATTCAAAATTATATCAATATAAATTCGAATGACCAATTAACTAAGTCCATAAAATCATCAAATGAAATTAAACTCATAATTAAGCCCTTGTTTCCTCAAAAAATCATTTGTATACTCATAACTCAAGTTTAATAATTTTCAAATAGCTCAAAAAGGAAAAAATCCTTTGGTATTTATCATTTATTGAGCAGTCTCAAATACCCTTTGTTGTGTCTCCTTTAGAATCCAAATAAAATTTTTGCGACAATTAAAAATAAAAAGAGTATTTCCTTGTTCCGGAAGCCTTTATCTTGTTTTTTGAATCATTAGGTTTAAACATTACTTCGTTGATTTTTTATCCTTTCAAAAATGGTAGCAACATCCCCTTTTGTTAGTTATTTATCTCAAAGAATCTAATCATATGAACAGCGGATTTCCGCACGATATATGATATATATAAATAAATTTTATCAAAAAGATAACTTACGAAGTTGTTCGAACTTATTCTTTTGATTGACACTAACCCTAGACCCCTCTCCCTTGAGAAATACTTTCTACTCGAGCTCCATCATATAATCTTTCCATTACACCCCAACAAACCTAGTTCGAGTGAAATAGAGCAAAAGATGTCGAGTCAAGAGCATCCTTATATTAGAGAAATGGTGGATATAAGAATCCACAACA
>22_03 
CGTATAGGAAGTTTTCTCCTCGTACGGCTCGAGAAAAAATGATTCAAAATTATATCAATATAAATTCGAATGACCAATTAACTAAGTCCATAAAATCATCAAATGAAATTAAACTCAGAATTAAGCCCTTGTTTCCTCAAAAAATCATTTGTATACTCATAACTCAAGTTTAATAATTTTCAAATAGCTCAAAAAGGAAAAAATCCTTTGGTATTTATCATTTATTGAGCAGTCTCAAATACCCTTTGTTGTGTCTCCTTTAGAATCCAAATAAAATTTTTGCGACAATTAAAAATAAAAAGAGTATTTCCTTGTTCCGGAAGCCTTTATCTTGTTTTTTGAATCATTAGGTTTAAACATTACTTCGTTGATTTTTTATCCTTTCAAAAATGGTAGCAACATCCCCTTTTGTTAGTTATTTATCTCAAAGAATCTAATCATATGAACAGCGGATTTCCGCACGATATATGATATATATAAATAAATTTTATCAAAAAGATAACTTACGAAGTTGTTCGAACTTATTCTTTTGATTGACACTAACCCTAGACCCCTCTCCCTTGAGAAATACTTTCTACTCGAGCTCCATCATATAATCTTTCCATTACACCCCAACAAACCTAGTTCGAGTGAAATAGAGCAAAAGATGTCGAGTCAAGAGCATCCTTATATTAGAGA-ATGGTGGATATAAGAATCCACAACA
>22_04 
CGTATAGGAAGTTTTCTCCTCGTACGGCTCGAGAAAAAATGATTCAAAATTATATCAATATAAATTCGAATGACCAATTAACTAAGTCCATAAAATCATCAAATGAAATTAAACTCAGAATTAAGCCCTTGTTTCCTCAAAAAATCATTTGTATACTCATAACTCAAGTTTAATAATTTTCAAATAGCTCAAAAAGGAAAAAATCCTTTGGTATTTATCATTTATTGAGCAGTCTCAAATACCCTTTGTTGTGTCTCCTTTAGAATCCAAATAAAATTTTTGCGACAATTAAAAATAAAAAGAGTATTTCCTTGTTCCGGAAGCCTTTATCTTGTTTTTTGAATCATTAGGTTTAAACATTACTTCGTTGATTTTTTATCCTTTCAAAAATGGTAGCAACATCCCCTTTTGTTAGTTATTTATCTCAAAGAATCTAATCATATGAACAGCGGATTTCCGCACGATATATGATATATATAAATAAATTTTATCAAAAAGATAACTTACGAAGTTGTTCGAACTTATTCTTTTGATTGACACTAACCCTAGACCCCTCTCCCTTGAGAAATACTTTCTACTCGAGCTCCATCATATAATCTTTCCATTACACCCCAACAAACCTAGTTCGAGTGAAATAGAGCAAAAGATGTCGAGTCAAGAGCATCCTTATATTAGAGA-ATGGTGGATATAAGAATCCACAACA
>22_05 
CGTATAGGAAGTTTTCTCCTCGTACGGCTCGAGAAAAAATGATTCAAAATTATATCAATATAAATTCGAATGACCAATTAACTAAGTCCATAAAATCATCAAATGAAATTAAACTCAGAATTAAGCCCTTGTTTCCTCAAAAAATCATTTGTATACTCATAACTCAAGTTTAATAATTTTCAAATAGCTCAAAAAGGAAAAAATCCTTTGGTATTTATCATTTATTGAGCAGTCTCAAATACCCTTTGTTGTGTCTCCTTTAGAATCCAAATAAAATTTTTGCGACAATTAAAAATAAAAAGAGTATTTCCTTGTTCCGGAAGCCTTTATCTTGTTTTTTGAATCATTAGGTTTAAACATTACTTCGTTGATTTTTTATCCTTTCAAAAATGGTAGCAACATCCCCTTTTGTTAGTTATTTATCTCAAAGAATCTAATCATATGAACAGCGGATTTCCGCACGATATATGATATATATAAATAAATTTTATCAAAAAGATAACTTACGAAGTTGTTCGAACTTATTCTTTTGATTGACACTAACCCTAGACCCCTCTCCCTTGAGAAATACTTTCTACTCGAGCTCCATCATATAATCTTTCCATTACACCCCAACAAACCTAGTTCGAGTGAAATAGAGCAAAAGATGTCGAGTCAAGAGCATCCTTATATTAGAGA-ATGGTGGATATAAGAATCCACAACA
>22_07 
CGTATAGGAAGTTTTCTCCTCGTACGGCTCGAGAAAAAATGATTCAAAATTATATCAATATAAATTCGAATGACCAATTAACTAAGTCCATAAAATCATCAAATGAAATTAAACTCAGAATTAAGCCCTTGTTTCCTCAAAAAATCATTTGTATACTCATAACTCAAGTTTAATAATTTTCAAATAGCTCAAAAAGGAAAAAATCCTTTGGTATTTATCATTTATTGAGCAGTCTCAAATACCCTTTGTTGTGTCTCCTTTAGAATCCAAATAAAATTTTTGCGACAATTAAAAATAAAAAGAGTATTTCCTTGTTCCGGAAGCCTTTATCTTGTTTTTTGAATCATTAGGTTTAAACATTACTTCGTTGATTTTTTATCCTTTCAAAAATGGTAGCAACATCCCCTTTTGTTAGTTATTTATCTCAAAGAATCTAATCATATGAACAGCGGATTTCCGCACGATATATGATATATATAAATAAATTTTATCAAAAAGATAACTTACGAAGTTGTTCGAACTTATTCTTTTGATTGACACTAACCCTAGACCCCTCTCCCTTGAGAAATACTTTCTACTCGAGCTCCATCATATAATCTTTCCATTACACCCCAACAAACCTAGTTCGAGTGAAATAGAGCAAAAGATGTCGAGTCAAGAGCATCCTTATATTAGAGA-ATGGTGGATATAAGAATCCACAACA
>22_08 
CGTATAGGAAGTTTTCTCCTCGTACGGCTCGAGAAAAAATGATTCAAAATTATATCAATATAAATTCGAATGACCAATTAACTAAGTCCATAAAATCATCAAATGAAATTAAACTCAGAATTAAGCCCTTGTTTCCTCAAAAAATCATTTGTATACTCATAACTCAAGTTTAATAATTTTCAAATAGCTCAAAAAGGAAAAAATCCTTTGGTATTTATCATTTATTGAGCAGTCTCAAATACCCTTTGTTGTGTCTCCTTTAGAATCCAAATAAAATTTTTGCGACAATTAAAAATAAAAAGAGTATTTCCTTGTTCCGGAAGCCTTTATCTTGTTTTTTGAATCATTAGGTTTAAACATTACTTCGTTGATTTTTTATCCTTTCAAAAATGGTAGCAACATCCCCTTTTGTTAGTTATTTATCTCAAAGAATCTAATCATATGAACAGCGGATTTCCGCACGATATATGATATATATAAATAAATTTTATCAAAAAGATAACTTACGAAGTTGTTCGAACTTATTCTTTTGATTGACACTAACCCTAGACCCCTCTCCCTTGAGAAATACTTTCTACTCGAGCTCCATCATATAATCTTTCCATTACACCCCAACAAACCTAGTTCGAGTGAAATAGAGCAAAAGATGTCGAGTCAAGAGCATCCTTATATTAGAGA-ATGGTGGATATAAGAATCCACAACA
>22_09 
CGTATAGGAAGTTTTCTCCTCGTACGGCTCGAGAAAAAATGATTCAAAATTATATCAATATAAATTCGAATGACCAATTAACTAAGTCCATAAAATCATCAAATGAAATTAAACTCAGAATTAAGCCCTTGTTTCCTCAAAAAATCATTTGTATACTCATAACTCAAGTTTAATAATTTTCAAATAGCTCAAAAAGGAAAAAATCCTTTGGTATTTATCATTTATTGAGCAGTCTCAAATACCCTTTGTTGTGTCTCCTTTAGAATCCAAATAAAATTTTTGCGACAATTAAAAATAAAAAGAGTATTTCCTTGTTCCGGAAGCCTTTATCTTGTTTTTTGAATCATTAGGTTTAAACATTACTTCGTTGATTTTTTATCCTTTCAAAAATGGTAGCAACATCCCCTTTTGTTAGTTATTTATCTCAAAGAATCTAATCATATGAACAGCGGATTTCCGCACGATATATGATATATATAAATAAATTTTATCAAAAAGATAACTTACGAAGTTGTTCGAACTTATTCTTTTGATTGACACTAACCCTAGACCCCTCTCCCTTGAGAAATACTTTCTACTCGAGCTCCATCATATAATCTTTCCATTACACCCCAACAAACCTAGTTCGAGTGAAATAGAGCAAAAGATGTCGAGTCAAGAGCATCCTTATATTAGAGA-ATGGTGGATATAAGAATCCACAACA
>22_10 
CGTATAGGAAGTTTTCTCCTCGTACGGCTCGCGAAAAAATGATTCAAAATTATATCAATATAAATTCGAATGACCAATTAACTAAGTCCATAAAATCATCAAATGAAATTAAACTCAGAATTAAGCCCTTGTTTCCTCAAAAAATCATTTGTATACTCATAACTCAAGTTTAATAATTTTCAAATAGCTCAAAAAGGAAAAAATCCTTTGGTATTTATCATTTATTGAGCAGTCTCAAATACCCTTTGTTGTGTCTCCTTTAGAATCCAAATAAAATTTTTGCGACAATTAAAAATAAAAAGAGTATTTCCTTGTTCCGGAAGCCTTTATCTTGTTTTTTGAATCATTAGGTTTAAACATTACTTCGTTGATTTTTTATCCTTTCAAAAATGGTAGCAACATCCCCTTTTGTTAGTTATTTATCTCAAAGAATCTAATCATATGAACAGCGGATTTCCGCACGATATATGATATATATAAATAAATTTTATCAAAAAGATAACTTACGAAGTTGTTCGAACTTATTCTTTTGATTGACACTAACCCTAGACCCCTCTCCCTTGAGAAATACTTTCTACTCGAGCTCCATCATATAATCTTTCCATTACACCCCAACAAACCTAGTTCGAGTGAAATAGAGCAAAAGATGTCGAGTCAAGAGCATCCTTATATTAGAGA-ATGGTGGATATAAGAATCCACAACA
>22_11 
CGTATAGGAAGTTTTCTCCTCGTACGGCTCGAGAAAAAATGATTCAAAATTATATCAATATAAATTCGAATGACCAATTAACTAAGTCCATAAAATCATCAAATGAAATTAAACTCAGAATTAAGCCCTTGTTTCCTCAAAAAATCATTTGTATACTCATAACTCAAGTTTAATAATTTTCAAATAGCTCAAAAAGGAAAAAATCCTTTGGTATTTATCATTTATTGAGCAGTCTCAAATACCCTTTGTTGTGTCTCCTTTAGAATCCAAATAAAATTTTTGCGACAATTAAAAATAAAAAGAGTATTTCCTTGTTCCGGAAGCCTTTATCTTGTTTTTTGAATCATTAGGTTTAAACATTACTTCGTTGATTTTTTATCCTTTCAAAAATGGTAGCAACATCCCCTTTTGTTAGTTATTTATCTCAAAGAATCTAATCATATGAACAGCGGATTTCCGCACGATATATGATATATATAAATAAATTTTATCAAAAAGATAACTTACGAAGTTGTTCGAACTTATTCTTTTGATTGACACTAACCCTAGACCCCTCTCCCTTGAGAAATACTTTCTACTCGAGCTCCATCATATAATCTTTCCATTACACCCCAACAAACCTAGTTCGAGTGAAATAGAGCAAAAGATGTCGAGTCAAGAGCATCCTTATATTAGAGA-ATGGTGGATATAAGAATCCACAACA
>23_01 
CGTATAGGAAGTTTTCTCCTCGTACGGCTCGAGAAAAAATGATTCAAAATTATATCAATATAAATTCGAATGACCAATTAACTAAGTCCATAAAATCATCAAATGAAATTAAACTCAGAATTAAGCCCTTGTTTCCTCAAAAAATCATTTGTATACTCATAACTCAAGTTTAATAATTTTCAAATAGCTCAAAAAGGAAAAAATCCTTTGGTATTTATCATTTATTGAGCAGTCTCAAATACCCTTTGTTGTGTCTCCTTTAGAATCCAAATAAAATTTTTGCGACAATTAAAAATAAAAAGAGTATTTCCTTGTTCCGGAAGCCTTTATCTTGTTTTTTGAATCATTAGGTTTAAACATTACTTCGTTGATTTTTTATCCTTTCAAAAATGGTAGCAACATCCCCTTTTGTTAGTTATTTATCTCAAAGAATCTAATCATATGAACAGCGGATTTCCGCACGATATATGATATATATAAATAAATTTTATCAAAAAGATAACTTACGAAGTTGTTCGAACTTATTCTTTTGATTGACACTAACCCTAGACCCCTCTCCCTTGAGAAATACTTTCTACTCGAGCTCCATCATATAATCTTTCCATTACACCCCAACAAACCTAGTTCGAGTGAAATAGAGCAAAAGATGTCGAGTCAAGAGCATCCTTATATTAGAGA-ATGGTGGATATAAGAATCCACAACA
>23_02 
CGTATAGGAAGTTTTCTCCTCGTACGGCTCGAGAAAAAATGATTCAAAATTATATCAATATAAATTCGAATGACCAATTAACTAAGTCCATAAAATCATCAAATGAAATTAAACTCAGAATTAAGCCCTTGTTTCCTCAAAAAATCATTTGTATACTCATAACTCAAGTTTAATAATTTTCAAATAGCTCAAAAAGGAAAAAATCCTTTGGTATTTATCATTTATTGAGCAGTCTCAAATACCCTTTGTTGTGTCTCCTTTAGAATCCAAATAAAATTTTTGCGACAATTAAAAATAAAAAGAGTATTTCCTTGTTCCGGAAGCCTTTATCTTGTTTTTTGAATCATTAGGTTTAAACATTACTTCGTTGATTTTTTATCCTTTCAAAAATGGTAGCAACATCCCCTTTTGTTAGTTATTTATCTCAAAGAATCTAATCATATGAACAGCGGATTTCCGCACGATATATGATATATATAAATAAATTTTATCAAAAAGATAACTTACGAAGTTGTTCGAACTTATTCTTTTGATTGACACTAACCCTAGACCCCTCTCCCTTGAGAAATACTTTCTACTCGAGCTCCATCATATAATCTTTCCATTACACCCCAACAAACCTAGTTCGAGTGAAATAGAGCAAAAGATGTCGAGTCAAGAGCATCCTTATATTAGAGAAATGGTGGATATAAGAATCCACAACA
>23_03 
CGTATAGGAAGTTTTCTCCTCGTACGGCTCGAGAAAAAATGATTCAAAATTATATCAATATAAATTCGAATGACCAATTAACTAAGTCCATAAAATCATCAAATGAAATTAAACTCAGAATTAAGCCCTTGTTTCCTCAAAAAATCATTTGTATACTCATAACTCAAGTTTAATAATTTTCAAATAGCTCAAAAAGGAAAAAATCCTTTGGTATTTATCATTTATTGAGCAGTCTCAAATACCCTTTGTTGTGTCTCCTTTAGAATCCAAATAAAATTTTTGCGACAATTAAAAATAAAAAGAGTATTTCCTTGTTCCGGAAGCCTTTATCTTGTTTTTTGAATCATTAGGTTTAAACATTACTTCGTTGATTTTTTATCCTTTCAAAAATGGTAGCAACATCCCCTTTTGTTAGTTATTTATCTCAAAGAATCTAATCATATGAACAGCGGATTTCCGCACGATATATGATATATATAAATAAATTTTATCAAAAAGATAACTTACGAAGTTGTTCGAACTTATTCTTTTGATTGACACTAACCCTAGACCCCTCTCCCTTGAGAAATACTTTCTACTCGAGCTCCATCATATAATCTTTCCATTACACCCCAACAAACCTAGTTCGAGTGAAATAGAGCAAAAGATGTCGAGTCAAGAGCATCCTTATATTAGAGA-ATGGTGGATATAAGAATCCACAACA
>23_04 
CGTATAGGAAGTTTTCTCCTCGTACGGCTCGAGAAAAAATGATTCAAAATTATATCAATATAAATTCGAATGACCAATTAACTAAGTCCATAAAATCATCAAATGAAATTAAACTCAGAATTAAGCCCTTGTTTCCTCAAAAAATCATTTGTATACTCATAACTCAAGTTTAATAATTTTCAAATAGCTCAAAAAGGAAAAAATCCTTTGGTATTTATCATTTATTGAGCAGTCTCAAATACCCTTTGTTGTGTCTCCTTTAGAATCCAAATAAAATTTTTGCGACAATTAAAAATAAAAAGAGTATTTCCTTGTTCCGGAAGCCTTTATCTTGTTTTTTGAATCATTAGGTTTAAACATTACTTCGTTGATTTTTTATCCTTTCAAAAATGGTAGCAACATCCCCTTTTGTTAGTTATTTATCTCAAAGAATCTAATCATATGAACAGCGGATTTCCGCACGATATATGATATATATAAATAAATTTTATCAAAAAGATAACTTACGAAGTTGTTCGAACTTATTCTTTTGATTGACACTAACCCTAGACCCCTCTCCCTTGAGAAATACTTTCTACTCGAGCTCCATCATATAATCTTTCCATTACACCCCAACAAACCTAGTTCGAGTGAAATAGAGCAAAAGATGTCGAGTCAAGAGCATCCTTATATTAGAGA-ATGGTGGATATAAGAATCCACAACA
>23_06 
CGTATAGGAAGTTTTCTCCTCGTACGGCTCGAGAAAAAATGATTCAAAATTATATCAATATAAATTCGAATGACCAATTAACTAAGTCCATAAAATCATCAAATGAAATTAAACTCAGAATTAAGCCCTTGTTTCCTCAAAAAATCATTTGTATACTCATAACTCAAGTTTAATAATTTTCAAATAGCTCAAAAAGGAAAAAATCCTTTGGTATTTATCATTTATTGAGCAGTCTCAAATACCCTTTGTTGTGTCTCCTTTAGAATCCAAATAAAATTTTTGCGACAATTAAAAATAAAAAGAGTATTTCCTTGTTCCGGAAGCCTTTATCTTGTTTTTTGAATCATTAGGTTTAAACATTACTTCGTTGATTTTTTATCCTTTCAAAAATGGTAGCAACATCCCCTTTTGTTAGTTATTTATCTCAAAGAATCTAATCATATGAACAGCGGATTTCCGCACGATATATGATATATATAAATAAATTTTATCAAAAAGATAACTTACGAAGTTGTTCGAACTTATTCTTTTGATTGACACTAACCCTAGACCCCTCTCCCTTGAGAAATACTTTCTACTCGAGCTCCATCATATAATCTTTCCATTACACCCCAACAAACCTAGTTCGAGTGAAATAGAGCAAAAGATGTCGAGTCAAGAGCATCCTTATATTAGAGA-ATGGTGGATATAAGAATCCACAACA
>23_07 
CGTATAGGAAGTTTTCTCCTCGTACGGCTCGAGAAAAAATGATTCAAAATTATATCAATATAAATTCGAATGACCAATTAACTAAGTCCATAAAATCATCAAATGAAATTAAACTCAGAATTAAGCCCTTGTTTCCTCAAAAAATCATTTGTATACTCATAACTCAAGTTTAATAATTTTCAAATAGCTCAAAAAGGAAAAAATCCTTTGGTATTTATCATTTATTGAGCAGTCTCAAATACCCTTTGTTGTGTCTCCTTTAGAATCCAAATAAAATTTTTGCGACAATTAAAAATAAAAAGAGTATTTCCTTGTTCCGGAAGCCTTTATCTTGTTTTTTGAATCATTAGGTTTAAACATTACTTCGTTGATTTTTTATCCTTTCAAAAATGGTAGCAACATCCCCTTTTGTTAGTTATTTATCTCAAAGAATCTAATCATATGAACAGCGGATTTCCGCACGATATATGATATATATAAATAAATTTTATCAAAAAGATAACTTACGAAGTTGTTCGAACTTATTCTTTTGATTGACACTAACCCTAGACCCCTCTCCCTTGAGAAATACTTTCTACTCGAGCTCCATCATATAATCTTTCCATTACACCCCAACAAACCTAGTTCGAGTGAAATAGAGCAAAAGATGTCGAGTCAAGAGCATCCTTATATTAGAGA-ATGGTGGATATAAGAATCCACAACA
>23_08 
CGTATAGGAAGTTTTCTCCTCGTACGGCTCGAGAAAAAATGATTCAAAATTATATCAATATAAATTCGAATGACCAATTAACTAAGTCCATAAAATCATCAAATGAAATTAAACTCAGAATTAAGCCCTTGTTTCCTCAAAAAATCATTTGTATACTCATAACTCAAGTTTAATAATTTTCAAATAGCTCAAAAAGGAAAAAATCCTTTGGTATTTATCATTTATTGAGCAGTCTCAAATACCCTTTGTTGTGTCTCCTTTAGAATCCAAATAAAATTTTTGCGACAATTAAAAATAAAAAGAGTATTTCCTTGTTCCGGAAGCCTTTATCTTGTTTTTTGAATCATTAGGTTTAAACATTACTTCGTTGATTTTTTATCCTTTCAAAAATGGTAGCAACATCCCCTTTTGTTAGTTATTTATCTCAAAGAATCTAATCATATGAACAGCGGATTTCCGCACGATATATGATATATATAAATAAATTTTATCAAAAAGATAACTTACGAAGTTGTTCGAACTTATTCTTTTGATTGACACTAACCCTAGACCCCTCTCCCTTGAGAAATACTTTCTACTCGAGCTCCATCATATAATCTTTCCATTACACCCCAACAAACCTAGTTCGAGTGAAATAGAGCAAAAGATGTCGAGTCAAGAGCATCCTTATATTAGAGA-ATGGTGGATATAAGAATCCACAACA
>23_09 
CGTATAGGAAGTTTTCTCCTCGTACGGCTCGAGAAAAAATGATTCAAAATTATATCAATATAAATTCGAATGACCAATTAACTAAGTCCATAAAATCATCAAATGAAATTAAACTCAGAATTAAGCCCTTGTTTCCTCAAAAAATCATTTGTATACTCATAACTCAAGTTTAATAATTTTCAAATAGCTCAAAAAGGAAAAAATCCTTTGGTATTTATCATTTATTGAGCAGTCTCAAATACCCTTTGTTGTGTCTCCTTTAGAATCCAAATAAAATTTTTGCGACAATTAAAAATAAAAAGAGTATTTCCTTGTTCCGGAAGCCTTTATCTTGTTTTTTGAATCATTAGGTTTAAACATTACTTCGTTGATTTTTTATCCTTTCAAAAATGGTAGCAACATCCCCTTTTGTTAGTTATTTATCTCAAAGAATCTAATCATATGAACAGCGGATTTCCGCACGATATATGATATATATAAATAAATTTTATCAAAAAGATAACTTACGAAGTTGTTCGAACTTATTCTTTTGATTGACACTAACCCTAGACCCCTCTCCCTTGAGAAATACTTTCTACTCGAGCTCCATCATATAATCTTTCCATTACACCCCAACAAACCTAGTTCGAGTGAAATAGAGCAAAAGATGTCGAGTCAAGAGCATCCTTATATTAGAGA-ATGGTGGATATAAGAATCCACAACA
>24_01 
CGTATAGGAAGTTTTCTCCTCGTACGGCTCGAGAAAAAATGATTCAAAATTATATCAATATAAATTCGAATGACCAATTAACTAAGTCCATAAAATCATCAAATGAAATTAAACTCAGAATTAAGCCCTTGTTTCCTCAAAAAATCATTTGTATACTCATAACTCAAGTTTAATAATTTTCAAATAGCTCAAAAAGGAAAAAATCCTTTGGTATTTATCATTTATTGAGCAGTCTCAAATACCCTTTGTTGTGTCTCCTTTAGAATCCAAATAAAATTTTTGCGACAATTAAAAATAAAAAGAGTATTTCCTTGTTCCGGAAGCCTTTATCTTGTTTTTTGAATCATTAGGTTTAAACATTACTTCGTTGATTTTTTATCCTTTCAAAAATGGTAGCAACATCCCCTTTTGTTAGTTATTTATCTCAAAGAATCTAATCATATGAACAGCGGATTTCCGCACGATATATGATATATATAAATAAATTTTATCAAAAAGATAACTTACGAAGTTGTTCGAACTTATTCTTTTGATTGACACTAACCCTAGACCCCTCTCCCTTGAGAAATACTTTCTACTCGAGCTCCATCATATAATCTTTCCATTACACCCCAACAAACCTAGTTCGAGTGAAATAGAGCAAAAGATGTCGAGTCAAGAGCATCCTTATATTAGAGA-ATGGTGGATATAAGAATCCACAACA
>24_02 
CGTATAGGAAGTTTTCTCCTCGTACGGCTCGAGAAAAAATGATTCAAAATTATATCAATATAAATTCGAATGACCAATTAACTAAGTCCATAAAATCATCAAATGAAATTAAACTCAGAATTAAGCCCTTGTTTCCTCAAAAAATCATTTGTATACTCATAACTCAAGTTTAATAATTTTCAAATAGCTCAAAAAGGAAAAAATCCTTTGGTATTTATCATTTATTGAGCAGTCTCAAATACCCTTTGTTGTGTCTCCTTTAGAATCCAAATAAAATTTTTGCGACAATTAAAAATAAAAAGAGTATTTCCTTGTTCCGGAAGCCTTTATCTTGTTTTTTGAATCATTAGGTTTAAACATTACTTCGTTGATTTTTTATCCTTTCAAAAATGGTAGCAACATCCCCTTTTGTTAGTTATTTATCTCAAAGAATCTAATCATATGAACAGCGGATTTCCGCACGATATATGATATATATAAATAAATTTTATCAAAAAGATAACTTACGAAGTTGTTCGAACTTATTCTTTTGATTGACACTAACCCTAGACCCCTCTCCCTTGAGAAATACTTTCTACTCGAGCTCCATCATATAATCTTTCCATTACACCCCAACAAACCTAGTTCGAGTGAAATAGAGCAAAAGATGTCGAGTCAAGAGCATCCTTATATTAGAGA-ATGGTGGATATAAGAATCCACAACA
>24_03 
CGTATAGGAAGTTTTCTCCTCGTACGGCTCGAGAAAAAATGATTCAAAATTATATCAATATAAATTCGAATGACCAATTAACTAAGTCCATAAAATCATCAAATGAAATTAAACTCAGAATTAAGCCCTTGTTTCCTCAAAAAATCATTTGTATACTCATAACTCAAGTTTAATAATTTTCAAATAGCTCAAAAAGGAAAAAATCCTTTGGTATTTATCATTTATTGAGCAGTCTCAAATACCCTTTGTTGTGTCTCCTTTAGAATCCAAATAAAATTTTTGCGACAATTAAAAATAAAAAGAGTATTTCCTTGTTCCGGAAGCCTTTATCTTGTTTTTTGAATCATTAGGTTTAAACATTACTTCGTTGATTTTTTATCCTTTCAAAAATGGTAGCAACATCCCCTTTTGTTAGTTATTTATCTCAAAGAATCTAATCATATGAACAGCGGATTTCCGCACGATATATGATATATATAAATAAATTTTATCAAAAAGATAACTTACGAAGTTGTTCGAACTTATTCTTTTGATTGACACTAACCCTAGACCCCTCTCCCTTGAGAAATACTTTCTACTCGAGCTCCATCATATAATCTTTCCATTACACCCCAACAAACCTAGTTCGAGTGAAATAGAGCAAAAGATGTCGAGTCAAGAGCATCCTTATATTAGAGA-ATGGTGGATATAAGAATCCACAACA
>24_04 
CGTATAGGAAGTTTTCTCCTCGTACGGCTCGAGAAAAAATGATTCAAAATTATATCAATATAAATTCGAATGACCAATTAACTAAGTCCATAAAATCATCAAATGAAATTAAACTCAGAATTAAGCCCTTGTTTCCTCAAAAAATCATTTGTATACTCATAACTCAAGTTTAATAATTTTCAAATAGCTCAAAAAGGAAAAAATCCTTTGGTATTTATCATTTATTGAGCAGTCTCAAATACCCTTTGTTGTGTCTCCTTTAGAATCCAAATAAAATTTTTGCGACAATTAAAAATAAAAAGAGTATTTCCTTGTTCCGGAAGCCTTTATCTTGTTTTTTGAATCATTAGGTTTAAACATTACTTCGTTGATTTTTTATCCTTTCAAAAATGGTAGCAACATCCCCTTTTGTTAGTTATTTATCTCAAAGAATCTAATCATATGAACAGCGGATTTCCGCACGATATATGATATATATAAATAAATTTTATCAAAAAGATAACTTACGAAGTTGTTCGAACTTATTCTTTTGATTGACACTAACCCTAGACCCCTCTCCCTTGAGAAATACTTTCTACTCGAGCTCCATCATATAATCTTTCCATTACACCCCAACAAACCTAGTTCGAGTGAAATAGAGCAAAAGATGTCGAGTCAAGAGCATCCTTATATTAGAGA-ATGGTGGATATAAGAATCCACAACA
>24_05 
CGTATAGGAAGTTTTCTCCTCGTACGGCTCGAGAAAAAATGATTCAAAATTATATCAATATAAATTCGAATGACCAATTAACTAAGTCCATAAAATCATCAAATGAAATTAAACTCAGAATTAAGCCCTTGTTTCCTCAAAAAATCATTTGTATACTCATAACTCAAGTTTAATAATTTTCAAATAGCTCAAAAAGGAAAAAATCCTTTGGTATTTATCATTTATTGAGCAGTCTCAAATACCCTTTGTTGTGTCTCCTTTAGAATCCAAATAAAATTTTTGCGACAATTAAAAATAAAAAGAGTATTTCCTTGTTCCGGAAGCCTTTATCTTGTTTTTTGAATCATTAGGTTTAAACATTACTTCGTTGATTTTTTATCCTTTCAAAAATGGTAGCAACATCCCCTTTTGTTAGTTATTTATCTCAAAGAATCTAATCATATGAACAGCGGATTTCCGCACGATATATGATATATATAAATAAATTTTATCAAAAAGATAACTTACGAAGTTGTTCGAACTTATTCTTTTGATTGACACTAACCCTAGACCCCTCTCCCTTGAGAAATACTTTCTACTCGAGCTCCATCATATAATCTTTCCATTACACCCCAACAAACCTAGTTCGAGTGAAATAGAGCAAAAGATGTCGAGTCAAGAGCATCCTTATATTAGAGA-ATGGTGGATATAAGAATCCACAACA
>24_06 
CGTATAGGAAGTTTTCTCCTCGTACGGCTCGAGAAAAAATGATTCAAAATTATATCAATATAAATTCGAATGACCAATTAACTAAGTCCATAAAATCATCAAATGAAATTAAACTCAGAATTAAGCCCTTGTTTCCTCAAAAAATCATTTGTATACTCATAACTCAAGTTTAATAATTTTCAAATAGCTCAAAAAGGAAAAAATCCTTTGGTATTTATCATTTATTGAGCAGTCTCAAATACCCTTTGTTGTGTCTCCTTTAGAATCCAAATAAAATTTTTGCGACAATTAAAAATAAAAAGAGTATTTCCTTGTTCCGGAAGCCTTTATCTTGTTTTTTGAATCATTAGGTTTAAACATTACTTCGTTGATTTTTTATCCTTTCAAAAATGGTAGCAACATCCCCTTTTGTTAGTTATTTATCTCAAAGAATCTAATCATATGAACAGCGGATTTCCGCACGATATATGATATATATAAATAAATTTTATCAAAAAGATAACTTACGAAGTTGTTCGAACTTATTCTTTTGATTGACACTAACCCTAGACCCCTCTCCCTTGAGAAATACTTTCTACTCGAGCTCCATCATATAATCTTTCCATTACACCCCAACAAACCTAGTTCGAGTGAAATAGAGCAAAAGATGTCGAGTCAAGAGCATCCTTATATTAGAGA-ATGGTGGATATAAGAATCCACAACA
>24_07 
CGTATAGGAAGTTTTCTCCTCGTACGGCTCGAGAAAAAATGATTCAAAATTATATCAATATAAATTCGAATGACCAATTAACTAAGTCCATAAAATCATCAAATGAAATTAAACTCAGAATTAAGCCCTTGTTTCCTCAAAAAATCATTTGTATACTCATAACTCAAGTTTAATAATTTTCAAATAGCTCAAAAAGGAAAAAATCCTTTGGTATTTATCATTTATTGAGCAGTCTCAAATACCCTTTGTTGTGTCTCCTTTAGAATCCAAATAAAATTTTTGCGACAATTAAAAATAAAAAGAGTATTTCCTTGTTCCGGAAGCCTTTATCTTGTTTTTTGAATCATTAGGTTTAAACATTACTTCGTTGATTTTTTATCCTTTCAAAAATGGTAGCAACATCCCCTTTTGTTAGTTATTTATCTCAAAGAATCTAATCATATGAACAGCGGATTTCCGCACGATATATGATATATATAAATAAATTTTATCAAAAAGATAACTTACGAAGTTGTTCGAACTTATTCTTTTGATTGACACTAACCCTAGACCCCTCTCCCTTGAGAAATACTTTCTACTCGAGCTCCATCATATAATCTTTCCATTACACCCCAACAAACCTAGTTCGAGTGAAATAGAGCAAAAGATGTCGAGTCAAGAGCATCCTTATATTAGAGA-ATGGTGGATATAAGAATCCACAACA
>24_08 
CGTATAGGAAGTTTTCTCCTCGTACGGCTCGAGAAAAAATGATTCAAAATTATATCAATATAAATTCGAATGACCAATTAACTAAGTCCATAAAATCATCAAATGAAATTAAACTCAGAATTAAGCCCTTGTTTCCTCAAAAAATCATTTGTATACTCATAACTCAAGTTTAATAATTTTCAAATAGCTCAAAAAGGAAAAAATCCTTTGGTATTTATCATTTATTGAGCAGTCTCAAATACCCTTTGTTGTGTCTCCTTTAGAATCCAAATAAAATTTTTGCGACAATTAAAAATAAAAAGAGTATTTCCTTGTTCCGGAAGCCTTTATCTTGTTTTTTGAATCATTAGGTTTAAACATTACTTCGTTGATTTTTTATCCTTTCAAAAATGGTAGCAACATCCCCTTTTGTTAGTTATTTATCTCAAAGAATCTAATCATATGAACAGCGGATTTCCGCACGATATATGATATATATAAATAAATTTTATCAAAAAGATAACTTACGAAGTTGTTCGAACTTATTCTTTTGATTGACACTAACCCTAGACCCCTCTCCCTTGAGAAATACTTTCTACTCGAGCTCCATCATATAATCTTTCCATTACACCCCAACAAACCTAGTTCGAGTGAAATAGAGCAAAAGATGTCGAGTCAAGAGCATCCTTATATTAGAGA-ATGGTGGATATAAGAATCCACAACA
>24_12 
CGTATAGGAAGTTTTCTCCTCGTACGGCTCGAGAAAAAATGATTCAAAATTATATCAATATAAATTCGAATGACCAATTAACTAAGTCCATAAAATCATCAAATGAAATTAAACTCAGAATTAAGCCCTTGTTTCCTCAAAAAATCATTTGTATACTCATAACTCAAGTTTAATAATTTTCAAATAGCTCAAAAAGGAAAAAATCCTTTGGTATTTATCATTTATTGAGCAGTCTCAAATACCCTTTGTTGTGTCTCCTTTAGAATCCAAATAAAATTTTTGCGACAATTAAAAATAAAAAGAGTATTTCCTTGTTCCGGAAGCCTTTATCTTGTTTTTTGAATCATTAGGTTTAAACATTACTTCGTTGATTTTTTATCCTTTCAAAAATGGTAGCAACATCCCCTTTTGTTAGTTATTTATCTCAAAGAATCTAATCATATGAACAGCGGATTTCCGCACGATATATGATATATATAAATAAATTTTATCAAAAAGATAACTTACGAAGTTGTTCGAACTTATTCTTTTGATTGACACTAACCCTAGACCCCTCTCCCTTGAGAAATACTTTCTACTCGAGCTCCATCATATAATCTTTCCATTACACCCCAACAAACCTAGTTCGAGTGAAATAGAGCAAAAGATGTCGAGTCAAGAGCATCCTTATATTAGAGA-ATGGTGGATATAAGAATCCACAACA
>24_16 
CGTATAGGAAGTTTTCTCCTCGTACGGCTCGAGAAAAAATGATTCAAAATTATATCAATATAAATTCGAATGACCAATTAACTAAGTCCATAAAATCATCAAATGAAATTAAACTCAGAATTAAGCCCTTGTTTCCTCAAAAAATCATTTGTATACTCATAACTCAAGTTTAATAATTTTCAAATAGCTCAAAAAGGAAAAAATCCTTTGGTATTTATCATTTATTGAGCAGTCTCAAATACCCTTTGTTGTGTCTCCTTTAGAATCCAAATAAAATTTTTGCGACAATTAAAAATAAAAAGAGTATTTCCTTGTTCCGGAAGCCTTTATCTTGTTTTTTGAATCATTAGGTTTAAACATTACTTCGTTGATTTTTTATCCTTTCAAAAATGGTAGCAACATCCCCTTTTGTTAGTTATTTATCTCAAAGAATCTAATCATATGAACAGCGGATTTCCGCACGATATATGATATATATAAATAAATTTTATCAAAAAGATAACTTACGAAGTTGTTCGAACTTATTCTTTTGATTGACACTAACCCTAGACCCCTCTCCCTTGAGAAATACTTTCTACTCGAGCTCCATCATATAATCTTTCCATTACACCCCAACAAACCTAGTTCGAGTGAAATAGAGCAAAAGATGTCGAGTCAAGAGCATCCTTATATTAGAGA-ATGGTGGATATAAGAATCCACAACA
>25_01 
CGTATAGGAAGTTTTCTCCTCGTACGGCTCGAGAAAAAATGATTCAAAATTATATCAATATAAATTCGAATGACCAATTAACTAAGTCCATAAAATCATCAAATGAAATTAAACTCAGAATTAAGCCCTTGTTTCCTCAAAAAATCATTTGTATACTCATAACTCAAGTTTAATAATTTTCAAATAGCTCAAAAAGGAAAAAATCCTTTGGTATTTATCATTTATTGAGCAGTCTCAAATACCCTTTGTTGTGTCTCCTTTAGAATCCAAATAAAATTTTTGCGACAATTAAAAATAAAAAGAGTATTTCCTTGTTCCGGAAGCCTTTATCTTGTTTTTTGAATCATTAGGTTTAAACATTACTTCGTTGATTTTTTATCCTTTCAAAAATGGTAGCAACATCCCCTTTTGTTAGTTATTTATCTCAAAGAATCTAATCATATGAACAGCGGATTTCCGCACGATATATGATATATATAAATAAATTTTATCAAAAAGATAACTTACGAAGTTGTTCGAACTTATTCTTTTGATTGACACTAACCCTAGACCCCTCTCCCTTGAGAAATACTTTCTACTCGAGCTCCATCATATAATCTTTCCATTACACCCCAACAAACCTAGTTCGAGTGAAATAGAGCAAAAGATGTCGAGTCAAGAGCATCCTTATATTAGAGA-ATGGTGGATATAAGAATCCACAACA
>25_02 
CGTATAGGAAGTTTTCTCCTCGTACGGCTCGAGAAAAAATGATTCAAAATTATATCAATATAAATTCGAATGACCAATTAACTAAGTCCATAAAATCATCAAATGAAATTAAACTCAGAATTAAGCCCTTGTTTCCTCAAAAAATCATTTGTATACTCATAACTCAAGTTTAATAATTTTCAAATAGCTCAAAAAGGAAAAAATCCTTTGGTATTTATCATTTATTGAGCAGTCTCAAATACCCTTTGTTGTGTCTCCTTTAGAATCCAAATAAAATTTTTGCGACAATTAAAAATAAAAAGAGTATTTCCTTGTTCCGGAAGCCTTTATCTTGTTTTTTGAATCATTAGGTTTAAACATTACTTCGTTGATTTTTTATCCTTTCAAAAATGGTAGCAACATCCCCTTTTGTTAGTTATTTATCTCAAAGAATCTAATCATATGAACAGCGGATTTCCGCACGATATATGATATATATAAATAAATTTTATCAAAAAGATAACTTACGAAGTTGTTCGAACTTATTCTTTTGATTGACACTAACCCTAGACCCCTCTCCCTTGAGAAATACTTTCTACTCGAGCTCCATCATATAATCTTTCCATTACACCCCAACAAACCTAGTTCGAGTGAAATAGAGCAAAAGATGTCGAGTCAAGAGCATCCTTATATTAGAGA-ATGGTGGATATAAGAATCCACAACA
>25_03 
CGTATAGGAAGTTTTCTCCTCGTACGGCTCGAGAAAAAATGATTCAAAATTATATCAATATAAATTCGAATGACCAATTAACTAAGTCCATAAAATCATCAAATGAAATTAAACTCAGAATTAAGCCCTTGTTTCCTCAAAAAATCATTTGTATACTCATAACTCAAGTTTAATAATTTTCAAATAGCTCAAAAAGGAAAAAATCCTTTGGTATTTATCATTTATTGAGCAGTCTCAAATACCCTTTGTTGTGTCTCCTTTAGAATCCAAATAAAATTTTTGCGACAATTAAAAATAAAAAGAGTATTTCCTTGTTCCGGAAGCCTTTATCTTGTTTTTTGAATCATTAGGTTTAAACATTACTTCGTTGATTTTTTATCCTTTCAAAAATGGTAGCAACATCCCCTTTTGTTAGTTATTTATCTCAAAGAATCTAATCATATGAACAGCGGATTTCCGCACGATATATGATATATATAAATAAATTTTATCAAAAAGATAACTTACGAAGTTGTTCGAACTTATTCTTTTGATTGACACTAACCCTAGACCCCTCTCCCTTGAGAAATACTTTCTACTCGAGCTCCATCATATAATCTTTCCATTACACCCCAACAAACCTAGTTCGAGTGAAATAGAGCAAAAGATGTCGAGTCAAGAGCATCCTTATATTAGAGA-ATGGTGGATATAAGAATCCACAACA
>25_04 
CGTATAGGAAGTTTTCTCCTCGTACGGCTCGAGAAAAAATGATTCAAAATTATATCAATATAAATTCGAATGACCAATTAACTAAGTCCATAAAATCATCAAATGAAATTAAACTCAGAATTAAGCCCTTGTTTCCTCAAAAAATCATTTGTATACTCATAACTCAAGTTTAATAATTTTCAAATAGCTCAAAAAGGAAAAAATCCTTTGGTATTTATCATTTATTGAGCAGTCTCAAATACCCTTTGTTGTGTCTCCTTTAGAATCCAAATAAAATTTTTGCGACAATTAAAAATAAAAAGAGTATTTCCTTGTTCCGGAAGCCTTTATCTTGTTTTTTGAATCATTAGGTTTAAACATTACTTCGTTGATTTTTTATCCTTTCAAAAATGGTAGCAACATCCCCTTTTGTTAGTTATTTATCTCAAAGAATCTAATCATATGAACAGCGGATTTCCGCACGATATATGATATATATAAATAAATTTTATCAAAAAGATAACTTACGAAGTTGTTCGAACTTATTCTTTTGATTGACACTAACCCTAGACCCCTCTCCCTTGAGAAATACTTTCTACTCGAGCTCCATCATATAATCTTTCCATTACACCCCAACAAACCTAGTTCGAGTGAAATAGAGCAAAAGATGTCGAGTCAAGAGCATCCTTATATTAGAGA-ATGGTGGATATAAGAATCCACAACA
>25_05 
CGTATAGGAAGTTTTCTCCTCGTACGGCTCGAGAAAAAATGATTCAAAATTATATCAATATAAATTCGAATGACCAATTAACTAAGTCCATAAAATCATCAAATGAAATTAAACTCAGAATTAAGCCCTTGTTTCCTCAAAAAATCATTTGTATACTCATAACTCAAGTTTAATAATTTTCAAATAGCTCAAAAAGGAAAAAATCCTTTGGTATTTATCATTTATTGAGCAGTCTCAAATACCCTTTGTTGTGTCTCCTTTAGAATCCAAATAAAATTTTTGCGACAATTAAAAATAAAAAGAGTATTTCCTTGTTCCGGAAGCCTTTATCTTGTTTTTTGAATCATTAGGTTTAAACATTACTTCGTTGATTTTTTATCCTTTCAAAAATGGTAGCAACATCCCCTTTTGTTAGTTATTTATCTCAAAGAATCTAATCATATGAACAGCGGATTTCCGCACGATATATGATATATATAAATAAATTTTATCAAAAAGATAACTTACGAAGTTGTTCGAACTTATTCTTTTGATTGACACTAACCCTAGACCCCTCTCCCTTGAGAAATACTTTCTACTCGAGCTCCATCATATAATCTTTCCATTACACCCCAACAAACCTAGTTCGAGTGAAATAGAGCAAAAGATGTCGAGTCAAGAGCATCCTTATATTAGAGA-ATGGTGGATATAAGAATCCACAACA
>25_06 
CGTATAGGAAGTTTTCTCCTCGTACGGCTCGAGAAAAAATGATTCAAAATTATATCAATATAAATTCGAATGACCAATTAACTAAGTCCATAAAATCATCAAATGAAATTAAACTCAGAATTAAGCCCTTGTTTCCTCAAAAAATCATTTGTATACTCATAACTCAAGTTTAATAATTTTCAAATAGCTCAAAAAGGAAAAAATCCTTTGGTATTTATCATTTATTGAGCAGTCTCAAATACCCTTTGTTGTGTCTCCTTTAGAATCCAAATAAAATTTTTGCGACAATTAAAAATAAAAAGAGTATTTCCTTGTTCCGGAAGCCTTTATCTTGTTTTTTGAATCATTAGGTTTAAACATTACTTCGTTGATTTTTTATCCTTTCAAAAATGGTAGCAACATCCCCTTTTGTTAGTTATTTATCTCAAAGAATCTAATCATATGAACAGCGGATTTCCGCACGATATATGATATATATAAATAAATTTTATCAAAAAGATAACTTACGAAGTTGTTCGAACTTATTCTTTTGATTGACACTAACCCTAGACCCCTCTCCCTTGAGAAATACTTTCTACTCGAGCTCCATCATATAATCTTTCCATTACACCCCAACAAACCTAGTTCGAGTGAAATAGAGCAAAAGATGTCGAGTCAAGAGCATCCTTATATTAGAGA-ATGGTGGATATAAGAATCCACAACA
>25_07 
CGTATAGGAAGTTTTCTCCTCGTACGGCTCGAGAAAAAATGATTCAAAATTATATCAATATAAATTCGAATGACCAATTAACTAAGTCCATAAAATCATCAAATGAAATTAAACTCAGAATTAAGCCCTTGTTTCCTCAAAAAATCATTTGTATACTCATAACTCAAGTTTAATAATTTTCAAATAGCTCAAAAAGGAAAAAATCCTTTGGTATTTATCATTTATTGAGCAGTCTCAAATACCCTTTGTTGTGTCTCCTTTAGAATCCAAATAAAATTTTTGCGACAATTAAAAATAAAAAGAGTATTTCCTTGTTCCGGAAGCCTTTATCTTGTTTTTTGAATCATTAGGTTTAAACATTACTTCGTTGATTTTTTATCCTTTCAAAAATGGTAGCAACATCCCCTTTTGTTAGTTATTTATCTCAAAGAATCTAATCATATGAACAGCGGATTTCCGCACGATATATGATATATATAAATAAATTTTATCAAAAAGATAACTTACGAAGTTGTTCGAACTTATTCTTTTGATTGACACTAACCCTAGACCCCTCTCCCTTGAGAAATACTTTCTACTCGAGCTCCATCATATAATCTTTCCATTACACCCCAACAAACCTAGTTCGAGTGAAATAGAGCAAAAGATGTCGAGTCAAGAGCATCCTTATATTAGAGA-ATGGTGGATATAAGAATCCACAACA
>25_08 
CGTATAGGAAGTTTTCTCCTCGTACGGCTCGAGAAAAAATGATTCAAAATTATATCAATATAAATTCGAATGACCAATTAACTAAGTCCATAAAATCATCAAATGAAATTAAACTCAGAATTAAGCCCTTGTTTCCTCAAAAAATCATTTGTATACTCATAACTCAAGTTTAATAATTTTCAAATAGCTCAAAAAGGAAAAAATCCTTTGGTATTTATCATTTATTGAGCAGTCTCAAATACCCTTTGTTGTGTCTCCTTTAGAATCCAAATAAAATTTTTGCGACAATTAAAAATAAAAAGAGTATTTCCTTGTTCCGGAAGCCTTTATCTTGTTTTTTGAATCATTAGGTTTAAACATTACTTCGTTGATTTTTTATCCTTTCAAAAATGGTAGCAACATCCCCTTTTGTTAGTTATTTATCTCAAAGAATCTAATCATATGAACAGCGGATTTCCGCACGATATATGATATATATAAATAAATTTTATCAAAAAGATAACTTACGAAGTTGTTCGAACTTATTCTTTTGATTGACACTAACCCTAGACCCCTCTCCCTTGAGAAATACTTTCTACTCGAGCTCCATCATATAATCTTTCCATTACACCCCAACAAACCTAGTTCGAGTGAAATAGAGCAAAAGATGTCGAGTCAAGAGCATCCTTATATTAGAGA-ATGGTGGATATAAGAATCCACAACA
>25_09 
CGTATAGGAAGTTTTCTCCTCGTACGGCTCGAGAAAAAATGATTCAAAATTATATCAATATAAATTCGAATGACCAATTAACTAAGTCCATAAAATCATCAAATGAAATTAAACTCAGAATTAAGCCCTTGTTTCCTCAAAAAATCATTTGTATACTCATAACTCAAGTTTAATAATTTTCAAATAGCTCAAAAAGGAAAAAATCCTTTGGTATTTATCATTTATTGAGCAGTCTCAAATACCCTTTGTTGTGTCTCCTTTAGAATCCAAATAAAATTTTTGCGACAATTAAAAATAAAAAGAGTATTTCCTTGTTCCGGAAGCCTTTATCTTGTTTTTTGAATCATTAGGTTTAAACATTACTTCGTTGATTTTTTATCCTTTCAAAAATGGTAGCAACATCCCCTTTTGTTAGTTATTTATCTCAAAGAATCTAATCATATGAACAGCGGATTTCCGCACGATATATGATATATATAAATAAATTTTATCAAAAAGATAACTTACGAAGTTGTTCGAACTTATTCTTTTGATTGACACTAACCCTAGACCCCTCTCCCTTGAGAAATACTTTCTACTCGAGCTCCATCATATAATCTTTCCATTACACCCCAACAAACCTAGTTCGAGTGAAATAGAGCAAAAGATGTCGAGTCAAGAGCATCCTTATATTAGAGA-ATGGTGGATATAAGAATCCACAACA
>25_10 
CGTATAGGAAGTTTTCTCCTCGTACGGCTCGAGAAAAAATGATTCAAAATTATATCAATATAAATTCGAATGACCAATTAACTAAGTCCATAAAATCATCAAATGAAATTAAACTCAGAATTAAGCCCTTGTTTCCTCAAAAAATCATTTGTATACTCATAACTCAAGTTTAATAATTTTCAAATAGCTCAAAAAGGAAAAAATCCTTTGGTATTTATCATTTATTGAGCAGTCTCAAATACCCTTTGTTGTGTCTCCTTTAGAATCCAAATAAAATTTTTGCGACAATTAAAAATAAAAAGAGTATTTCCTTGTTCCGGAAGCCTTTATCTTGTTTTTTGAATCATTAGGTTTAAACATTACTTCGTTGATTTTTTATCCTTTCAAAAATGGTAGCAACATCCCCTTTTGTTAGTTATTTATCTCAAAGAATCTAATCATATGAACAGCGGATTTCCGCACGATATATGATATATATAAATAAATTTTATCAAAAAGATAACTTACGAAGTTGTTCGAACTTATTCTTTTGATTGACACTAACCCTAGACCCCTCTCCCTTGAGAAATACTTTCTACTCGAGCTCCATCATATAATCTTTCCATTACACCCCAACAAACCTAGTTCGAGTGAAATAGAGCAAAAGATGTCGAGTCAAGAGCATCCTTATATTAGAGA-ATGGTGGATATAAGAATCCACAACA
>25_16 
CGTATAGGAAGTTTTCTCCTCGTACGGCTCGAGAAAAAATGATTCAAAATTATATCAATATAAATTCGAATGACCAATTAACTAAGTCCATAAAATCATCAAATGAAATTAAACTCAGAATTAAGCCCTTGTTTCCTCAAAAAATCATTTGTATACTCATAACTCAAGTTTAATAATTTTCAAATAGCTCAAAAAGGAAAAAATCCTTTGGTATTTATCATTTATTGAGCAGTCTCAAATACCCTTTGTTGTGTCTCCTTTAGAATCCAAATAAAATTTTTGCGACAATTAAAAATAAAAAGAGTATTTCCTTGTTCCGGAAGCCTTTATCTTGTTTTTTGAATCATTAGGTTTAAACATTACTTCGTTGATTTTTTATCCTTTCAAAAATGGTAGCAACATCCCCTTTTGTTAGTTATTTATCTCAAAGAATCTAATCATATGAACAGCGGATTTCCGCACGATATATGATATATATAAATAAATTTTATCAAAAAGATAACTTACGAAGTTGTTCGAACTTATTCTTTTGATTGACACTAACCCTAGACCCCTCTCCCTTGAGAAATACTTTCTACTCGAGCTCCATCATATAATCTTTCCATTACACCCCAACAAACCTAGTTCGAGTGAAATAGAGCAAAAGATGTCGAGTCAAGAGCATCCTTATATTAGAGA-ATGGTGGATATAAGAATCCACAACA
>26_01 
CGTATAGGAAGTTTTCTCCTCGTACGGCTCGAGAAAAAATGATTCAAAATTATATCAATATAAATTCGAATGACCAATTAACTAAGTCCATAAAATCATCAAATGAAATTAAACTCAGAATTAAGCCCTTGTTTCCTCAAAAAATCATTTGTATACTCATAACTCAAGTTTAATAATTTTCAAATAGCTCAAAAAGGAAAAAATCCTTTGGTATTTATCATTTATTGAGCAGTCTCAAATACCCTTTGTTGTGTCTCCTTTAGAATCCAAATAAAATTTTTGCGACAATTAAAAATAAAAAGAGTATTTCCTTGTTCCGGAAGCCTTTATCTTGTTTTTTGAATCATTAGGTTTAAACATTACTTCGTTGATTTTTTATCCTTTCAAAAATGGTAGCAACATCCCCTTTTGTTAGTTATTTATCTCAAAGAATCTAATCATATGAACAGCGGATTTCCGCACGATATATGATATATATAAATAAATTTTATCAAAAAGATAACTTACGAAGTTGTTCGAACTTATTCTTTTGATTGACACTAACCCTAGACCCCTCTCCCTTGAGAAATACTTTCTACTCGAGCTCCATCATATAATCTTTCCATTACACCCCAACAAACCTAGTTCGAGTGAAATAGAGCAAAAGATGTCGAGTCAAGAGCATCCTTATATTAGAGA-ATGGTGGATATAAGAATCCACAACA
>26_02 
CGTATAGGAAGTTTTCTCCTCGTACGGCTCGAGAAAAAATGATTCAAAATTATATCAATATAAATTCGAATGACCAATTAACTAAGTCCATAAAATCATCAAATGAAATTAAACTCAGAATTAAGCCCTTGTTTCCTCAAAAAATCATTTGTATACTCATAACTCAAGTTTAATAATTTTCAAATAGCTCAAAAAGGAAAAAATCCTTTGGTATTTATCATTTATTGAGCAGTCTCAAATACCCTTTGTTGTGTCTCCTTTAGAATCCAAATAAAATTTTTGCGACAATTAAAAATAAAAAGAGTATTTCCTTGTTCCGGAAGCCTTTATCTTGTTTTTTGAATCATTAGGTTTAAACATTACTTCGTTGATTTTTTATCCTTTCAAAAATGGTAGCAACATCCCCTTTTGTTAGTTATTTATCTCAAAGAATCTAATCATATGAACAGCGGATTTCCGCACGATATATGATATATATAAATAAATTTTATCAAAAAGATAACTTACGAAGTTGTTCGAACTTATTCTTTTGATTGACACTAACCCTAGACCCCTCTCCCTTGAGAAATACTTTCTACTCGAGCTCCATCATATAATCTTTCCATTACACCCCAACAAACCTAGTTCGAGTGAAATAGAGCAAAAGATGTCGAGTCAAGAGCATCCTTATATTAGAGA-ATGGTGGATATAAGAATCCACAACA
>26_03 
CGTATAGGAAGTTTTCTCCTCGTACGGCTCGAGAAAAAATGATTCAAAATTATATCAATATAAATTCGAATGACCAATTAACTAAGTCCATAAAATCATCAAATGAAATTAAACTCAGAATTAAGCCCTTGTTTCCTCAAAAAATCATTTGTATACTCATAACTCAAGTTTAATAATTTTCAAATAGCTCAAAAAGGAAAAAATCCTTTGGTATTTATCATTTATTGAGCAGTCTCAAATACCCTTTGTTGTGTCTCCTTTAGAATCCAAATAAAATTTTTGCGACAATTAAAAATAAAAAGAGTATTTCCTTGTTCCGGAAGCCTTTATCTTGTTTTTTGAATCATTAGGTTTAAACATTACTTCGTTGATTTTTTATCCTTTCAAAAATGGTAGCAACATCCCCTTTTGTTAGTTATTTATCTCAAAGAATCTAATCATATGAACAGCGGATTTCCGCACGATATATGATATATATAAATAAATTTTATCAAAAAGATAACTTACGAAGTTGTTCGAACTTATTCTTTTGATTGACACTAACCCTAGACCCCTCTCCCTTGAGAAATACTTTCTACTCGAGCTCCATCATATAATCTTTCCATTACACCCCAACAAACCTAGTTCGAGTGAAATAGAGCAAAAGATGTCGAGTCAAGAGCATCCTTATATTAGAGA-ATGGTGGATATAAGAATCCACAACA
>26_04 
CGTATAGGAAGTTTTCTCCTCGTACGGCTCGAGAAAAAATGATTCAAAATTATATCAATATAAATTCGAATGACCAATTAACTAAGTCCATAAAATCATCAAATGAAATTAAACTCAGAATTAAGCCCTTGTTTCCTCAAAAAATCATTTGTATACTCATAACTCAAGTTTAATAATTTTCAAATAGCTCAAAAAGGAAAAAATCCTTTGGTATTTATCATTTATTGAGCAGTCTCAAATACCCTTTGTTGTGTCTCCTTTAGAATCCAAATAAAATTTTTGCGACAATTAAAAATAAAAAGAGTATTTCCTTGTTCCGGAAGCCTTTATCTTGTTTTTTGAATCATTAGGTTTAAACATTACTTCGTTGATTTTTTATCCTTTCAAAAATGGTAGCAACATCCCCTTTTGTTAGTTATTTATCTCAAAGAATCTAATCATATGAACAGCGGATTTCCGCACGATATATGATATATATAAATAAATTTTATCAAAAAGATAACTTACGAAGTTGTTCGAACTTATTCTTTTGATTGACACTAACCCTAGACCCCTCTCCCTTGAGAAATACTTTCTACTCGAGCTCCATCATATAATCTTTCCATTACACCCCAACAAACCTAGTTCGAGTGAAATAGAGCAAAAGATGTCGAGTCAAGAGCATCCTTATATTAGAGA-ATGGTGGATATAAGAATCCACAACA
>26_05 
CGTATAGGAAGTTTTCTCCTCGTACGGCTCGAGAAAAAATGATTCAAAATTATATCAATATAAATTCGAATGACCAATTAACTAAGTCCATAAAATCATCAAATGAAATTAAACTCAGAATTAAGCCCTTGTTTCCTCAAAAAATCATTTGTATACTCATAACTCAAGTTTAATAATTTTCAAATAGCTCAAAAAGGAAAAAATCCTTTGGTATTTATCATTTATTGAGCAGTCTCAAATACCCTTTGTTGTGTCTCCTTTAGAATCCAAATAAAATTTTTGCGACAATTAAAAATAAAAAGAGTATTTCCTTGTTCCGGAAGCCTTTATCTTGTTTTTTGAATCATTAGGTTTAAACATTACTTCGTTGATTTTTTATCCTTTCAAAAATGGTAGCAACATCCCCTTTTGTTAGTTATTTATCTCAAAGAATCTAATCATATGAACAGCGGATTTCCGCACGATATATGATATATATAAATAAATTTTATCAAAAAGATAACTTACGAAGTTGTTCGAACTTATTCTTTTGATTGACACTAACCCTAGACCCCTCTCCCTTGAGAAATACTTTCTACTCGAGCTCCATCATATAATCTTTCCATTACACCCCAACAAACCTAGTTCGAGTGAAATAGAGCAAAAGATGTCGAGTCAAGAGCATCCTTATATTAGAGA-ATGGTGGATATAAGAATCCACAACA
>26_07 
CGTATAGGAAGTTTTCTCCTCGTACGGCTCGAGAAAAAATGATTCAAAATTATATCAATATAAATTCGAATGACCAATTAACTAAGTCCATAAAATCATCAAATGAAATTAAACTCAGAATTAAGCCCTTGTTTCCTCAAAAAATCATTTGTATACTCATAACTCAAGTTTAATAATTTTCAAATAGCTCAAAAAGGAAAAAATCCTTTGGTATTTATCATTTATTGAGCAGTCTCAAATACCCTTTGTTGTGTCTCCTTTAGAATCCAAATAAAATTTTTGCGACAATTAAAAATAAAAAGAGTATTTCCTTGTTCCGGAAGCCTTTATCTTGTTTTTTGAATCATTAGGTTTAAACATTACTTCGTTGATTTTTTATCCTTTCAAAAATGGTAGCAACATCCCCTTTTGTTAGTTATTTATCTCAAAGAATCTAATCATATGAACAGCGGATTTCCGCACGATATATGATATATATAAATAAATTTTATCAAAAAGATAACTTACGAAGTTGTTCGAACTTATTCTTTTGATTGACACTAACCCTAGACCCCTCTCCCTTGAGAAATACTTTCTACTCGAGCTCCATCATATAATCTTTCCATTACACCCCAACAAACCTAGTTCGAGTGAAATAGAGCAAAAGATGTCGAGTCAAGAGCATCCTTATATTAGAGA-ATGGTGGATATAAGAATCCACAACA
>26_08 
CGTATAGGAAGTTTTCTCCTCGTACGGCTCGAGAAAAAATGATTCAAAATTATATCAATATAAATTCGAATGACCAATTAACTAAGTCCATAAAATCATCAAATGAAATTAAACTCAGAATTAAGCCCTTGTTTCCTCAAAAAATCATTTGTATACTCATAACTCAAGTTTAATAATTTTCAAATAGCTCAAAAAGGAAAAAATCCTTTGGTATTTATCATTTATTGAGCAGTCTCAAATACCCTTTGTTGTGTCTCCTTTAGAATCCAAATAAAATTTTTGCGACAATTAAAAATAAAAAGAGTATTTCCTTGTTCCGGAAGCCTTTATCTTGTTTTTTGAATCATTAGGTTTAAACATTACTTCGTTGATTTTTTATCCTTTCAAAAATGGTAGCAACATCCCCTTTTGTTAGTTATTTATCTCAAAGAATCTAATCATATGAACAGCGGATTTCCGCACGATATATGATATATATAAATAAATTTTATCAAAAAGATAACTTACGAAGTTGTTCGAACTTATTCTTTTGATTGACACTAACCCTAGACCCCTCTCCCTTGAGAAATACTTTCTACTCGAGCTCCATCATATAATCTTTCCATTACACCCCAACAAACCTAGTTCGAGTGAAATAGAGCAAAAGATGTCGAGTCAAGAGCATCCTTATATTAGAGA-ATGGTGGATATAAGAATCCACAACA
>26_09 
CGTATAGGAAGTTTTCTCCTCGTACGGCTCGAGAAAAAATGATTCAAAATTATATCAATATAAATTCGAATGACCAATTAACTAAGTCCATAAAATCATCAAATGAAATTAAACTCAGAATTAAGCCCTTGTTTCCTCAAAAAATCATTTGTATACTCATAACTCAAGTTTAATAATTTTCAAATAGCTCAAAAAGGAAAAAATCCTTTGGTATTTATCATTTATTGAGCAGTCTCAAATACCCTTTGTTGTGTCTCCTTTAGAATCCAAATAAAATTTTTGCGACAATTAAAAATAAAAAGAGTATTTCCTTGTTCCGGAAGCCTTTATCTTGTTTTTTGAATCATTAGGTTTAAACATTACTTCGTTGATTTTTTATCCTTTCAAAAATGGTAGCAACATCCCCTTTTGTTAGTTATTTATCTCAAAGAATCTAATCATATGAACAGCGGATTTCCGCACGATATATGATATATATAAATAAATTTTATCAAAAAGATAACTTACGAAGTTGTTCGAACTTATTCTTTTGATTGACACTAACCCTAGACCCCTCTCCCTTGAGAAATACTTTCTACTCGAGCTCCATCATATAATCTTTCCATTACACCCCAACAAACCTAGTTCGAGTGAAATAGAGCAAAAGATGTCGAGTCAAGAGCATCCTTATATTAGAGA-ATGGTGGATATAAGAATCCACAACA
>26_10 
CGTATAGGAAGTTTTCTCCTCGTACGGCTCGAGAAAAAATGATTCAAAATTATATCAATATAAATTCGAATGACCAATTAACTAAGTCCATAAAATCATCAAATGAAATTAAACTCAGAATTAAGCCCTTGTTTCCTCAAAAAATCATTTGTATACTCATAACTCAAGTTTAATAATTTTCAAATAGCTCAAAAAGGAAAAAATCCTTTGGTATTTATCATTTATTGAGCAGTCTCAAATACCCTTTGTTGTGTCTCCTTTAGAATCCAAATAAAATTTTTGCGACAATTAAAAATAAAAAGAGTATTTCCTTGTTCCGGAAGCCTTTATCTTGTTTTTTGAATCATTAGGTTTAAACATTACTTCGTTGATTTTTTATCCTTTCAAAAATGGTAGCAACATCCCCTTTTGTTAGTTATTTATCTCAAAGAATCTAATCATATGAACAGCGGATTTCCGCACGATATATGATATATATAAATAAATTTTATCAAAAAGATAACTTACGAAGTTGTTCGAACTTATTCTTTTGATTGACACTAACCCTAGACCCCTCTCCCTTGAGAAATACTTTCTACTCGAGCTCCATCATATAATCTTTCCATTACACCCCAACAAACCTAGTTCGAGTGAAATAGAGCAAAAGATGTCGAGTCAAGAGCATCCTTATATTAGAGA-ATGGTGGATATAAGAATCCACAACA
>26_11 
CGTATAGGAAGTTTTCTCCTCGTACGGCTCGAGAAAAAATGATTCAAAATTATATCAATATAAATTCGAATGACCAATTAACTAAGTCCATAAAATCATCAAATGAAATTAAACTCAGAATTAAGCCCTTGTTTCCTCAAAAAATCATTTGTATACTCATAACTCAAGTTTAATAATTTTCAAATAGCTCAAAAAGGAAAAAATCCTTTGGTATTTATCATTTATTGAGCAGTCTCAAATACCCTTTGTTGTGTCTCCTTTAGAATCCAAATAAAATTTTTGCGACAATTAAAAATAAAAAGAGTATTTCCTTGTTCCGGAAGCCTTTATCTTGTTTTTTGAATCATTAGGTTTAAACATTACTTCGTTGATTTTTTATCCTTTCAAAAATGGTAGCAACATCCCCTTTTGTTAGTTATTTATCTCAAAGAATCTAATCATATGAACAGCGGATTTCCGCACGATATATGATATATATAAATAAATTTTATCAAAAAGATAACTTACGAAGTTGTTCGAACTTATTCTTTTGATTGACACTAACCCTAGACCCCTCTCCCTTGAGAAATACTTTCTACTCGAGCTCCATCATATAATCTTTCCATTACACCCCAACAAACCTAGTTCGAGTGAAATAGAGCAAAAGATGTCGAGTCAAGAGCATCCTTATATTAGAGA-ATGGTGGATATAAGAATCCACAACA
>27_01 
CGTATAGGAAGTTTTCTCCTCGTACGGCTCGAGAAAAAATGATTCAAAATTATATCAATATAAATTCGAATGACCAATTAACTAAGTCCATAAAATCATCAAATGAAATTAAACTCAGAATTAAGCCCTTGTTTCCTCAAAAAATCATTTGTATACTCATAACTCAAGTTTAATAATTTTCAAATAGCTCAAAAAGGAAAAAATCCTTTGGTATTTATCATTTATTGAGCAGTCTCAAATACCCTTTGTTGTGTCTCCTTTAGAATCCAAATAAAATTTTTGCGACAATTAAAAATAAAAAGAGTATTTCCTTGTTCCGGAAGCCTTTATCTTGTTTTTTGAATCATTAGGTTTAAACATTACTTCGTTGATTTTTTATCCTTTCAAAAATGGTAGCAACATCCCCTTTTGTTAGTTATTTATCTCAAAGAATCTAATCATATGAACAGCGGATTTCCGCACGATATATGATATATATAAATAAATTTTATCAAAAAGATAACTTACGAAGTTGTTCGAACTTATTCTTTTGATTGACACTAACCCTAGACCCCTCTCCCTTGAGAAATACTTTCTACTCGAGCTCCATCATATAATCTTTCCATTACACCCCAACAAACCTAGTTCGAGTGAAATAGAGCAAAAGATGTCGAGTCAAGAGCATCCTTATATTAGAGA-ATGGTGGATATAAGAATCCACAACA
>27_02 
CGTATAGGAAGTTTTCTCCTCGTACGGCTCGAGAAAAAATGATTCAAAATTATATCAATATAAATTCGAATGACCAATTAACTAAGTCCATAAAATCATCAAATGAAATTAAACTCAGAATTAAGCCCTTGTTTCCTCAAAAAATCATTTGTATACTCATAACTCAAGTTTAATAATTTTCAAATAGCTCAAAAAGGAAAAAATCCTTTGGTATTTATCATTTATTGAGCAGTCTCAAATACCCTTTGTTGTGTCTCCTTTAGAATCCAAATAAAATTTTTGCGACAATTAAAAATAAAAAGAGTATTTCCTTGTTCCGGAAGCCTTTATCTTGTTTTTTGAATCATTAGGTTTAAACATTACTTCGTTGATTTTTTATCCTTTCAAAAATGGTAGCAACATCCCCTTTTGTTAGTTATTTATCTCAAAGAATCTAATCATATGAACAGCGGATTTCCGCACGATATATGATATATATAAATAAATTTTATCAAAAAGATAACTTACGAAGTTGTTCGAACTTATTCTTTTGATTGACACTAACCCTAGACCCCTCTCCCTTGAGAAATACTTTCTACTCGAGCTCCATCATATAATCTTTCCATTACACCCCAACAAACCTAGTTCGAGTGAAATAGAGCAAAAGATGTCGAGTCAAGAGCATCCTTATATTAGAGA-ATGGTGGATATAAGAATCCACAACA
>27_03 
CGTATAGGAAGTTTTCTCCTCGTACGGCTCGAGAAAAAATGATTCAAAATTATATCAATATAAATTCGAATGACCAATTAACTAAGTCCATAAAATCATCAAATGAAATTAAACTCAGAATTAAGCCCTTGTTTCCTCAAAAAATCATTTGTATACTCATAACTCAAGTTTAATAATTTTCAAATAGCTCAAAAAGGAAAAAATCCTTTGGTATTTATCATTTATTGAGCAGTCTCAAATACCCTTTGTTGTGTCTCCTTTAGAATCCAAATAAAATTTTTGCGACAATTAAAAATAAAAAGAGTATTTCCTTGTTCCGGAAGCCTTTATCTTGTTTTTTGAATCATTAGGTTTAAACATTACTTCGTTGATTTTTTATCCTTTCAAAAATGGTAGCAACATCCCCTTTTGTTAGTTATTTATCTCAAAGAATCTAATCATATGAACAGCGGATTTCCGCACGATATATGATATATATAAATAAATTTTATCAAAAAGATAACTTACGAAGTTGTTCGAACTTATTCTTTTGATTGACACTAACCCTAGACCCCTCTCCCTTGAGAAATACTTTCTACTCGAGCTCCATCATATAATCTTTCCATTACACCCCAACAAACCTAGTTCGAGTGAAATAGAGCAAAAGATGTCGAGTCAAGAGCATCCTTATATTAGAGA-ATGGTGGATATAAGAATCCACAACA
>27_04 
CGTATAGGAAGTTTTCTCCTCGTACGGCTCGAGAAAAAATGATTCAAAATTATATCAATATAAATTCGAATGACCAATTAACTAAGTCCATAAAATCATCAAATGAAATTAAACTCAGAATTAAGCCCTTGTTTCCTCAAAAAATCATTTGTATACTCATAACTCAAGTTTAATAATTTTCAAATAGCTCAAAAAGGAAAAAATCCTTTGGTATTTATCATTTATTGAGCAGTCTCAAATACCCTTTGTTGTGTCTCCTTTAGAATCCAAATAAAATTTTTGCGACAATTAAAAATAAAAAGAGTATTTCCTTGTTCCGGAAGCCTTTATCTTGTTTTTTGAATCATTAGGTTTAAACATTACTTCGTTGATTTTTTATCCTTTCAAAAATGGTAGCAACATCCCCTTTTGTTAGTTATTTATCTCAAAGAATCTAATCATATGAACAGCGGATTTCCGCACGATATATGATATATATAAATAAATTTTATCAAAAAGATAACTTACGAAGTTGTTCGAACTTATTCTTTTGATTGACACTAACCCTAGACCCCTCTCCCTTGAGAAATACTTTCTACTCGAGCTCCATCATATAATCTTTCCATTACACCCCAACAAACCTAGTTCGAGTGAAATAGAGCAAAAGATGTCGAGTCAAGAGCATCCTTATATTAGAGA-ATGGTGGATATAAGAATCCACAACA
>28_01 
CGTATAGGAAGTTTTCTCCTCGTACGGCTCGAGAAAAAATGATTCAAAATTATATCAATATAAATTCGAATGACCAATTAACTAAGTCCATAAAATCATCAAATGAAATTAAACTCAGAATTAAGCCCTTGTTTCCTCAAAAAATCATTTGTATACTCATAACTCAAGTTTAATAATTTTCAAATAGCTCAAAAAGGAAAAAATCCTTTGGTATTTATCATTTATTGAGCAGTCTCAAATACCCTTTGTTGTGTCTCCTTTAGAATCCAAATAAAATTTTTGCGACAATTAAAAATAAAAAGAGTATTTCCTTGTTCCGGAAGCCTTTATCTTGTTTTTTGAATCATTAGGTTTAAACATTACTTCGTTGATTTTTTATCCTTTCAAAAATGGTAGCAACATCCCCTTTTGTTAGTTATTTATCTCAAAGAATCTAATCATATGAACAGCGGATTTCCGCACGATATATGATATATATAAATAAATTTTATCAAAAAGATAACTTACGAAGTTGTTCGAACTTATTCTTTTGATTGACACTAACCCTAGACCCCTCTCCCTTGAGAAATACTTTCTACTCGAGCTCCATCATATAATCTTTCCATTACACCCCAACAAACCTAGTTCGAGTGAAATAGAGCAAAAGATGTCGAGTCAAGAGCATCCTTATATTAGAGA-ATGGTGGATATAAGAATCCACAACA
>29_01 
CGTATAGGAAGTTTTCTCCTCGTACGGCTCGAGAAAAAATGATTCAAAATTATATCAATATAAATTCGAATGACCAATTAACTAAGTCCATAAAATCATCAAATGAAATTAAACTCAGAATTAAGCCCTTGTTTCCTCAAAAAATCATTTGTATACTCATAACTCAAGTTTAATAATTTTCAAATAGCTCAAAAAGGAAAAAATCCTTTGGTATTTATCATTTATTGAGCAGTCTCAAATACCCTTTGTTGTGTCTCCTTTAGAATCCAAATAAAATTTTTGCGACAATTAAAAATAAAAAGAGTATTTCCTTGTTCCGGAAGCCTTTATCTTGTTTTTTGAATCATTAGGTTTAAACATTACTTCGTTGATTTTTTATCCTTTCAAAAATGGTAGCAACATCCCCTTTTGTTAGTTATTTATCTCAAAGAATCTAATCATATGAACAGCGGATTTCCGCACGATATATGATATATATAAATAAATTTTATCAAAAAGATAACTTACGAAGTTGTTCGAACTTATTCTTTTGATTGACACTAACCCTAGACCCCTCTCCCTTGAGAAATACTTTCTACTCGAGCTCCATCATATAATCTTTCCATTACACCCCAACAAACCTAGTTCGAGTGAAATAGAGCAAAAGATGTCGAGTCAAGAGCATCCTTATATTAGAGA-ATGGTGGATATAAGAATCCACAACA
>29_02 
CGTATAGGAAGTTTTCTCCTCGTACGGCTCGAGAAAAAATGATTCAAAATTATATCAATATAAATTCGAATGACCAATTAACTAAGTCCATAAAATCATCAAATGAAATTAAACTCAGAATTAAGCCCTTGTTTCCTCAAAAAATCATTTGTATACTCATAACTCAAGTTTAATAATTTTCAAATAGCTCAAAAAGGAAAAAATCCTTTGGTATTTATCATTTATTGAGCAGTCTCAAATACCCTTTGTTGTGTCTCCTTTAGAATCCAAATAAAATTTTTGCGACAATTAAAAATAAAAAGAGTATTTCCTTGTTCCGGAAGCCTTTATCTTGTTTTTTGAATCATTAGGTTTAAACATTACTTCGTTGATTTTTTATCCTTTCAAAAATGGTAGCAACATCCCCTTTTGTTAGTTATTTATCTCAAAGAATCTAATCATATGAACAGCGGATTTCCGCACGATATATGATATATATAAATAAATTTTATCAAAAAGATAACTTACGAAGTTGTTCGAACTTATTCTTTTGATTGACACTAACCCTAGACCCCTCTCCCTTGAGAAATACTTTCTACTCGAGCTCCATCATATAATCTTTCCATTACACCCCAACAAACCTAGTTCGAGTGAAATAGAGCAAAAGATGTCGAGTCAAGAGCATCCTTATATTAGAGA-ATGGTGGATATAAGAATCCACAACA
