# Supplementary material for: Phylogeography of Arenaria balearica L. (Caryophyllaceae): evolutionary history of a disjunct endemic from the Western Mediterranean continental islands
Source: PeerJ. 2016 Nov 3;4:e2618. doi: 10.7717/peerj.2618 (PMC5101623; doi:10.7717/peerj.2618)
Supplement: Data S3 [file peerj-04-2618-s003.xlsx]

## Sheet: Hoja1
matK		rps16		tabF-tabC
sample	Accesion n.	sample	Accesion n.	sample	Accesion n.
01_01	KX988416	01_01	KX988624	01_01	KX988949
01_02	KX988417	01_02	KX988625	01_02	KX988950
01_03	KX988418	01_03	KX988626	01_03	KX988965
01_04	KX988419	01_04	KX988627	01_04	KX988966
01_05	KX988420	01_05	KX988628	01_05	KX988967
01_06	KX988421	01_06	KX988629	01_06	KX988968
01_07	KX988422	01_07	KX988630	01_07	KX988969
01_08	KX988423	01_08	KX988631	01_08	KX988970
01_09	KX988424	01_09	KX988632	01_09	KX988971
01_10	KX988425	01_10	KX988633	01_10	KX988972
01_12	KX988426	01_12	KX988634	01_12	KX988973
01_15	KX988427	01_15	KX988635	01_15	KX988974
02_01	KX988428	02_01	KX988636	02_01	KX988975
02_02	KX988429	02_02	KX988637	02_02	KX988976
02_03	KX988430	02_03	KX988638	02_03	KX988977
02_04	KX988431	02_04	KX988639	02_04	KX988951
02_06	KX988432	02_05	KX988640	02_05	KX988978
02_07	KX988433	02_06	KX988641	02_06	KX988979
02_08	KX988434	02_07	KX988642	02_07	KX988980
02_09	KX988435	02_08	KX988643	02_08	KX988981
02_20	KX988436	02_09	KX988644	02_09	KX988982
		02_20	KX988645	02_20	KX988952
03_02	KX988437	03_02	KX988646	03_02	KX988953
03_03	KX988438	03_03	KX988647	03_03	KX988954
03_04	KX988439	03_04	KX988648	03_04	KX988983
03_05	KX988440	03_05	KX988649	03_05	KX988984
03_06	KX988441	03_06	KX988650	03_06	KX988985
03_07	KX988442	03_07	KX988651	03_07	KX988986
03_09	KX988443	03_09	KX988652	03_08	KX988987
03_10	KX988444	03_10	KX988653	03_09	KX988988
03_11	KX988445	03_11	KX988654	03_10	KX988989
				03_11	KX988990
04_01	KX988446	04_01	KX988655	04_01	KX988955
04_02	KX988447	04_02	KX988656	04_02	KX988956
05_01	KX988448	05_01	KX988657	05_01	KX988991
05_02	KX988449	05_02	KX988658	05_03	KX988992
05_03	KX988450	05_03	KX988659	05_04	KX988993
05_04	KX988451	05_04	KX988660	05_05	KX988994
05_05	KX988452	05_05	KX988661	05_08	KX988995
05_08	KX988453	05_08	KX988662	05_10	KX988996
05_10	KX988454	05_10	KX988663	05_11	KX988957
05_11	KX988455	05_11	KX988664	05_12	KX988958
05_12	KX988456	05_12	KX988665	05_13	KX988997
05_13	KX988457	05_13	KX988666
06_01	KX988458	06_01	KX988667	06_01	KX988959
		06_08	KX988668
07_01	KX988459	07_01	KX988669	07_01	KX988998
07_02	KX988460	07_02	KX988670	07_03	KX988999
07_03	KX988461	07_03	KX988671	07_04	KX989000
07_04	KX988462	07_04	KX988672	07_05	KX989001
07_06	KX988463	07_05	KX988673	07_06	KX989002
07_08	KX988464	07_06	KX988674	07_07	KX989003
07_13	KX988465	07_07	KX988675	07_08	KX989004
07_14	KX988466	07_08	KX988676	07_13	KX988960
		07_13	KX988677	07_14	KX988961
		07_14	KX988678
08_01	KX988467	08_01	KX988679	08_01	KX988962
08_02	KX988468	08_02	KX988680	08_02	KX988963
08_03	KX988469	08_03	KX988681	08_03	KX989005
08_05	KX988470	08_04	KX988682	08_05	KX989006
08_07	KX988471	08_05	KX988683	08_06	KX989007
08_08	KX988472	08_06	KX988684	08_07	KX989008
08_09	KX988473	08_07	KX988685	08_08	KX989009
		08_08	KX988686	08_09	KX989010
		08_09	KX988687
09_01	KX988474	09_01	KX988688	09_01	KX989011
09_04	KX988475	09_02	KX988689	09_02	KX989012
09_08	KX988476	09_04	KX988690	09_04	KX989013
09_09	KX988477	09_07	KX988691	09_07	KX989014
09_10	KX988478	09_08	KX988692	09_08	KX988964
		09_09	KX988693	09_10	KX989015
		09_10	KX988694
10_01	KX988479	10_01	KX988695	10_01	KX988882
10_02	KX988480	10_02	KX988696	10_02	KX988883
10_03	KX988481	10_03	KX988697	10_03	KX988884
10_04	KX988482	10_04	KX988698	10_04	KX988885
10_05	KX988483	10_05	KX988699	10_05	KX988862
10_06	KX988484	10_06	KX988700	10_06	KX988863
10_07	KX988485	10_07	KX988701	10_07	KX988886
10_08	KX988486	10_08	KX988702	10_08	KX988887
10_09	KX988487	10_09	KX988703	10_09	KX988888
10_10	KX988488	10_10	KX988704	10_10	KX988889
11_01	KX988489	11_01	KX988705	11_01	KX988864
11_02	KX988490	11_02	KX988706	11_02	KX988865
11_04	KX988491	11_04	KX988707	11_04	KX988890
11_05	KX988492	11_05	KX988708	11_05	KX988891
11_20	KX988493	11_20	KX988709	11_20	KX988892
12_05	KX988494	12_05	KX988710	12_05	KX988866
12_06	KX988495	12_06	KX988711	12_06	KX988867
12_07	KX988496	12_07	KX988712	12_07	KX988893
12_11	KX988497	12_11	KX988713	12_11	KX988894
12_12	KX988498	12_12	KX988714	12_12	KX988895
12_13	KX988499	12_13	KX988715	12_13	KX988896
12_14	KX988500	12_14	KX988716	12_14	KX988897
12_15	KX988501	12_15	KX988717	12_15	KX988898
12_19	KX988502	12_19	KX988718	12_19	KX988899
12_20	KX988503	12_20	KX988719	12_20	KX988900
13_01	KX988504	13_01	KX988720	13_01	KX988868
13_02	KX988505	13_02	KX988721	13_02	KX988869
13_03	KX988506	13_03	KX988722	13_03	KX988901
13_04	KX988507	13_04	KX988723	13_04	KX988902
13_05	KX988508	13_05	KX988724	13_07	KX988903
13_06	KX988509	13_06	KX988725	13_08	KX988904
13_07	KX988510	13_07	KX988726
13_08	KX988511	13_08	KX988727
14_01	KX988512	14_01	KX988728	14_01	KX988870
14_02	KX988513	14_02	KX988729	14_02	KX988871
14_03	KX988514	14_03	KX988730	14_03	KX988905
14_04	KX988515	14_04	KX988731	14_04	KX988906
14_05	KX988516	14_05	KX988732	14_05	KX988907
14_06	KX988517	14_06	KX988733	14_06	KX988908
14_08	KX988518	14_07	KX988734	14_07	KX988909
14_09	KX988519	14_08	KX988735	14_08	KX988910
		14_09	KX988736	14_10	KX988911
		14_10	KX988737
15_01	KX988520	15_01	KX988738	15_01	KX988872
15_02	KX988521	15_02	KX988739	15_02	KX988873
15_03	KX988522	15_03	KX988740	15_03	KX988912
15_05	KX988523	15_05	KX988741	15_11	KX988913
15_11	KX988524	15_11	KX988742	15_15	KX988914
15_15	KX988525	15_15	KX988743	15_17	KX988915
15_17	KX988526	15_17	KX988744	15_18	KX988916
15_18	KX988527	15_18	KX988745	15_20	KX988917
15_20	KX988528	15_20	KX988746
16_01	KX988529	16_01	KX988747	16_01	KX988918
16_02	KX988530	16_02	KX988748	16_02	KX988919
16_03	KX988531	16_03	KX988749	16_03	KX988920
16_05	KX988532	16_05	KX988750	16_05	KX988921
16_08	KX988533	16_08	KX988751	16_08	KX988922
16_11	KX988534	16_11	KX988752	16_11	KX988923
16_13	KX988535	16_13	KX988753	16_13	KX988874
16_14	KX988536	16_14	KX988754	16_14	KX988924
16_15	KX988537	16_16	KX988755	16_15	KX988925
16_16	KX988538	16_17	KX988756	16_16	KX988875
16_17	KX988539	16_19	KX988757	16_17	KX988926
16_19	KX988540			16_19	KX988927
17_01	KX988541	17_01	KX988758	17_01	KX988928
17_02	KX988542	17_02	KX988759	17_02	KX988929
17_03	KX988543	17_03	KX988760	17_03	KX988930
17_05	KX988544	17_04	KX988761	17_04	KX988931
17_06	KX988545	17_05	KX988762	17_05	KX988932
17_07	KX988546	17_06	KX988763	17_06	KX988933
17_08	KX988547	17_07	KX988764	17_07	KX988934
17_17	KX988548	17_08	KX988765	17_08	KX988935
17_18	KX988549	17_17	KX988766	17_17	KX988876
		17_18	KX988767	17_18	KX988877
18_02	KX988550	18_02	KX988768	18_02	KX988936
18_05	KX988551	18_05	KX988769	18_05	KX988937
18_06	KX988552	18_06	KX988770	18_08	KX988938
18_08	KX988553	18_08	KX988771	18_10	KX988878
18_10	KX988554	18_10	KX988772	18_11	KX988939
18_11	KX988555	18_11	KX988773	18_12	KX988879
18_12	KX988556	18_12	KX988774	18_26	KX988940
18_25	KX988557	18_13	KX988775
18_26	KX988558	18_25	KX988776
		18_26	KX988777
19_01	KX988559	19_01	KX988778	19_01	KX988941
19_02	KX988560	19_02	KX988779	19_02	KX988942
19_03	KX988561	19_03	KX988780	19_03	KX988943
19_04	KX988562	19_04	KX988781	19_04	KX988944
19_11	KX988563	19_11	KX988782	19_11	KX988945
19_12	KX988564	19_12	KX988783	19_12	KX988880
19_13	KX988565	19_13	KX988784	19_13	KX988946
19_20	KX988566	19_15	KX988785	19_15	KX988947
19_21	KX988567	19_20	KX988786	19_20	KX988881
		19_21	KX988787	19_21	KX988948
20_01	KX988568	20_01	KX988788	20_01	KX988846
21_01	KX988569	21_01	KX988789	21_01	KX988847
22_01	KX988570	22_01	KX988790	22_01	KX988848
22_02	KX988571	22_02	KX988791	22_02	KX988849
22_03	KX988572	22_03	KX988792	22_03	KX989016
22_04	KX988573	22_04	KX988793	22_04	KX989017
22_05	KX988574	22_05	KX988794	22_05	KX989018
22_07	KX988575	22_07	KX988795	22_07	KX989019
22_09	KX988576	22_08	KX988796	22_08	KX989020
22_10	KX988577	22_09	KX988797	22_09	KX989021
22_11	KX988578	22_10	KX988798	22_10	KX989022
		22_11	KX988799	22_11	KX989023
23_01	KX988579	23_01	KX988800	23_01	KX988850
23_02	KX988580	23_02	KX988801	23_02	KX988851
23_03	KX988581	23_03	KX988802	23_03	KX989024
23_04	KX988582	23_04	KX988803	23_04	KX989025
23_06	KX988583	23_06	KX988804	23_06	KX989026
23_07	KX988584	23_07	KX988805	23_07	KX989027
23_08	KX988585	23_08	KX988806	23_08	KX989028
23_09	KX988586	23_09	KX988807	23_09	KX989029
24_01	KX988587	24_01	KX988808	24_01	KX989030
24_02	KX988588	24_02	KX988809	24_02	KX989031
24_03	KX988589	24_03	KX988810	24_03	KX989032
24_04	KX988590	24_04	KX988811	24_04	KX989033
24_05	KX988591	24_05	KX988812	24_05	KX989034
24_06	KX988592	24_06	KX988813	24_06	KX989035
24_07	KX988593	24_07	KX988814	24_07	KX989036
24_08	KX988594	24_08	KX988815	24_08	KX989037
24_12	KX988595	24_12	KX988816	24_12	KX988852
24_16	KX988596	24_16	KX988817	24_16	KX988853
25_01	KX988597	25_01	KX988818	25_01	KX989038
25_02	KX988598	25_02	KX988819	25_03	KX989039
25_03	KX988599	25_03	KX988820	25_04	KX989040
25_04	KX988600	25_04	KX988821	25_05	KX989041
25_05	KX988601	25_05	KX988822	25_06	KX989042
25_06	KX988602	25_06	KX988823	25_07	KX989043
25_08	KX988603	25_07	KX988824	25_08	KX989044
25_09	KX988604	25_08	KX988825	25_09	KX989045
25_10	KX988605	25_09	KX988826	25_10	KX989046
25_16	KX988606	25_10	KX988827	25_16	KX988854
		25_16	KX988828
26_01	KX988607	26_01	KX988829	26_01	KX988855
26_02	KX988608	26_02	KX988830	26_02	KX988856
26_03	KX988609	26_03	KX988831	26_03	KX989047
26_04	KX988610	26_04	KX988832	26_04	KX989048
26_05	KX988611	26_05	KX988833	26_05	KX989049
26_07	KX988612	26_07	KX988834	26_07	KX989050
26_08	KX988613	26_08	KX988835	26_08	KX989051
26_09	KX988614	26_09	KX988836	26_09	KX989052
26_10	KX988615	26_10	KX988837	26_10	KX989053
26_11	KX988616	26_11	KX988838	26_11	KX989054
27_01	KX988617	27_01	KX988839	27_01	KX988857
27_02	KX988618	27_02	KX988840	27_02	KX988858
27_03	KX988619	27_03	KX988841	27_03	KX989055
27_04	KX988620	27_04	KX988842
28_01	KX988621	28_01	KX988843	28_01	KX988859
29_01	KX988622	29_01	KX988844	29_01	KX988860
29_02	KX988623	29_02	KX988845	29_02	KX988861
